# Supplementary material for: Novel transdisciplinary methodology for cross-sectional analysis of snakebite epidemiology at national scale
Source: PLoS Negl Trop Dis. 2021 Feb 12;15(2):e0009023. doi: 10.1371/journal.pntd.0009023 (PMC7906452; doi:10.1371/journal.pntd.0009023)
Supplement: S1 Script — (R) [file pntd.0009023.s001.R]

## Topic: Supplementary material for the article: 
## "Development of a transdisciplinary methodology for cross-sectional analysis
## of snakebite epidemiology at a national scale" 
##
## Author: Carlos R. Ochoa, carlos.ochoa@unige.ch
##
## Description: This is a simplified version of the functions used for MSU
## selection for the Snake-byte project, as described in the main text of the
## manuscript. 


rm(list = ls()) 

# Preparation -------------------------------------------------------------
# Install the following packages. 
library(readr)
library(dplyr)


# Set up the working directory:
setwd("~/your_working_directory")

# Load the reference census data:
# It can be imported alternatively via the 'Import Dataset' dedicated button.
latest_census <- read_csv("your_latest_available_census_data.csv")
View(latest_census)

# Selection of districts of interest:
# Optional selection if the whole country is to be surveyed.
districts <- c("comma-separated list of districts to select")

# Verification due to possible differential orthography:
# Consider any additional necessary controls
districts %in% latest_census$DISTRICT

# Filtering out non-relevant districts, very large and very small populations:
pop_var <- # name of the variable in latest_census with population numbers
latest_census <- latest_census %>%
  filter(DISTRICT %in% districts) %>%
  filter(pop_var < 20000) %>%
  filter(pop_var > 2000) %>%
  data.frame()

# Total of the population of interest:
total_pop <- sum(latest_census$pop_var) 

# Optional weight for the random selection of MSUs:
latest_census$Weight <- round(latest_census$pop_var/total_pop, 5)


# Random selection of any number of MSU ----------------------------------
# The weight consider the PPS (population proportional to size) mentioned in the 
# manuscript

N <- # desired number of MSUs

set.seed(1234)

List_MSU <- sample_n(latest_census, N, replace = FALSE, weight = latest_census$Weight)

write.csv(List_MSU, file = "List_of_MSU.csv", row.names = FALSE)
