# Supplementary material for: Novel transdisciplinary methodology for cross-sectional analysis of snakebite epidemiology at national scale
Source: PLoS Negl Trop Dis. 2021 Feb 12;15(2):e0009023. doi: 10.1371/journal.pntd.0009023 (PMC7906452; doi:10.1371/journal.pntd.0009023)
Supplement: S1 Kobotoolbox — (XLS) [file pntd.0009023.s002.xls]

## Sheet: survey
	type	name	label::English	label::Français	hint::English	hint::Français	constraint	constraint_message	required	appearance	default	relevant	read_only	calculation	choice_filter	repeat_count
GENERAL HOUSEHOLD QUESTIONNAIRE (Bloc A)	select_one yes_no	consent1	A1 Has the general household informed CONSENT been given?		You can stay outdoors on the door-step, so you can take the GPS location without having to move from inside
	select_one list_teams	TeamNb	Surveyor Team Number & Enumerator						yes
	date	dateSurvey	Date of the household survey						yes
	select_one list_VDC	nameVillage	Select the name of the VDC (village development committee) in this list:		VDC in the list				yes
	text	otherVillage	If it changed, please enter the name of the village		spell if not sure				yes			selected(${nameVillage},'8888')
	integer	houseNb	Please enter House Number given by your Map				(. <= 60) and (. >= 0)	Sorry, number should be between 1 and 60	yes
	calculate	householdID	Household ID in the consent form and on the Map						yes					concat('NP_',${nameVillage},'_',${houseNb},'_',${TeamNb},'_',${today})
	acknowledge	acknowledge_test	Please write ${householdID} in the consent form and on the Map
	begin group	A_	-									selected(${consent1},'1')
	geopoint	GPShouse	A1 Please, take the GPS point OUTDOORS (no roof)						yes
	select_one list_street	HouseStreet	A2 How would you describe the street around the house ?						yes
	select_one list_environmenthh	HouseholdEnvironment	A3 How would you describe the house environment ?						yes
	select_multiple list_houserisk	HouseRisk	A4 Which risk factors are present in this house ?		MULTIPLE CHOICES POSSIBLE				yes
	integer	householdsize	A5 How many people belong to the household ?		HOUSEHOLD DEFINITION:Number of people sharing a meal at least once a day for more than 2 wks during the last month disregarding family ties (or single person living in 1 house)	-			yes
	begin repeat	householdindividual	-													${householdsize}
	calculate	rangpresent	-											position(..)
	begin group	agepresent	-							field-list
	decimal	age	How old is Person N° ${rangpresent}				(. <= 100) and (. >= 0)	Sorry, number between 1 and 100
	select_one unite_age	yrmnth	Unit of age
	end group
	select_one m_f	sex	Is person N° ${rangpresent} male or female ?
	end repeat
	begin group	AN_	Living animals
	select_one yes_no	HHanimalsYN	A6.1. Did you keep any animals during last year (anytime)?						yes
	select_multiple list_animals	HHAnimals	A6. Which animals did you keep normally during the year?									selected(${HHanimalsYN},'1')
	text	DetailOtherAnimals	What other animals do you have?									selected(${HHAnimals},'8888')
	integer	cattlebuffalo	How many Cattle/Buffalo do you keep normally (on average) during the year?				(. >= 1)					selected(${HHAnimals},'2')
	integer	horsedonkey	How many Horses/Donkeys do you keep normally (on average) during the year?				(. >= 1)					selected(${HHAnimals},'3')
	integer	goats	How many Goats do you keep normally (on average) during the year?				(. >= 1)					selected(${HHAnimals},'4')
	integer	sheep	How many Sheep do you keep normally (on average) during the year?				(. >= 1)					selected(${HHAnimals},'5')
	integer	pigs	How many Pigs do you keep normally (on average) during the year?				(. >= 1)					selected(${HHAnimals},'6')
	integer	poultry	How many Poultry do you keep normally (on average) during the year?				(. >= 1)					selected(${HHAnimals},'7')
	integer	dog	How many Dogs do you keep normally (on average) during the year?				(. >= 1)					selected(${HHAnimals},'8')
	integer	cat	How many Cats do you keep normally (on average) during the year?				(. >= 1)					selected(${HHAnimals},'9')
	integer	other	How many ${DetailOtherAnimals} do you keep normally (on average) during the year?				(. >= 1)					selected(${HHAnimals},'8888')
	end group
	select_one list_mainincomesource	mainincomesource	A7 What is the household’s main source of income?
	text	othersourceincome	A7b what other source of income									selected(${mainincomesource},'8888')
	select_one yes_no	humanbittenyesno	B1a Has anyone (HUMAN victim) been bitten by a snake in this household during the past 12 months (1 year) ? (includes survivors & dead)						yes
HUMAN VICTIMS	integer	nbhumanvictimstotal	B1b. How many HUMAN victims from this household have been bitten during the past 12 months in TOTAL		(all available & unavailable) If yes Write number =1,2,3..; if None=0)				yes			selected(${humanbittenyesno},'1')
	integer	nbhumanvictims	B1c. Among these victims how many are AVAILABLE TO for this questionnaire? (or died and some family member can answer).		(If yes Write number =1,2,3..; if None=0)				yes			selected(${humanbittenyesno},'1')
	integer	nbSBdeaths	B1d. How many unfortunately DIED because of a snakebite during the past 12 months??		SAY YOU ARE SORRY & ASK WITH CAUTION (If yes Write number =1,2,3..; if None=0)				yes			selected(${humanbittenyesno},'1')
	select_one yes_no	humanbitepast12m	B1e1. Has anyone (HUMAN) been bitten by a snake in this household in the previous year? (Previous 12 months 2074)?
	integer	nbhumanvictimspast12m	B1e2.How many people during previous 12mths?									selected(${humanbitepast12m},'1')
	integer	nbhumandiedpast12m	B1e3.How many died during previous 12mths? (due to SB)									selected(${humanbitepast12m},'1')
	integer	nbhumandisabledpast12m	B1e4. How many were amputated or permanently disabled among these?									selected(${humanbitepast12m},'1')
	select_one yes_no	humanbitepast10y	B1f1. Has anyone (HUMAN) been bitten by a snake in this household in the previous 10 years?
	integer	nbhumanbitepast10y	B1f2.How many people during the previous 10 years?									selected(${humanbitepast10y},'1')
	integer	nbhumandiedpast10y	B1f3. How many died the previous 10 years? (due to SB)									selected(${humanbitepast10y},'1')
	integer	nbhumandisabledpast10y	B1f4. How many were amputated or permanently disabled among these?									selected(${humanbitepast10y},'1')
	begin repeat	detailshumanvictims	-													${nbhumanvictims}
	begin group	B_	Detailed questionnaire on persons bitten by a snake									selected(${humanbittenyesno},'1')
	calculate	ranghumanbitten	-											position(..)
	select_one list_rolevictim	rolevictim	B2.1. Who is the Victim N° ${ranghumanbitten}?
	select_one yes_no	consent2	B2. Did this VICTIM N° ${ranghumanbitten} (or legal representative) fill the CONSENT form? also ask the representative in the family. You also need consent by family member for a dead victim.
	begin group	Bh_	Detailed questionnaire on humans if Consent2 ok									selected(${consent2},'1')
	select_one dead_alive	deadalive	Is this Victim N° ${ranghumanbitten} now alive or dead?
	begin group	agevictim	-							field-list
	decimal	age	How old is Victim N° ${ranghumanbitten}				(. <= 100) and (. >= 0)	Sorry, number between 1 and 100
	select_one unite_age	yrmnth	Unit of age
	end group
	integer	multiplebiteepisodes	B2.2. Victim N° ${ranghumanbitten} How many times have you been bitten by a snake during the past year-12 months?		(Different times, not during the same attack)
	select_one yes_no	hudateofbiteyn	B3. selected Victim N° ${ranghumanbitten}: We will talk only about your most RECENT snakebite: can you remember the precise date of the bite? Yes or no?
	select_one list_yearofbite	YearOfBite	B5.b. Victim N° ${ranghumanbitten}: Pease say what YEAR you were bitten?		Poush 2074 is Dec/Jan 2017/2018 ; Baishakh 2075 is Apr/May 2018
	select_one list_monthNepal	MonthOfBite	B5. Victim N° ${ranghumanbitten}: Please say the MONTH of the bite?
	date	DateofVictim	B4. Can you Victim N°${ranghumanbitten} Please say the precise date/month/year of the bite? (IF NOT SURE SAY NO AND GO TO NEXT QUESTION ON MONTH/YEAR)
	integer	MonthsAgo	B6. Victim N° ${ranghumanbitten}: If you are not sure how MANY MONTHS after the Dashan festival									selected(${MonthOfBite},'9999')
	select_one list_timeRange	TimeRange	B7. Victim N°${ranghumanbitten}: Do you remember the time of day when you were bitten?
	select_one list_victimOccupation	VictimOccupation	B8. Victim N°${ranghumanbitten}: What is your professional occupation (victim's occupation)
	text	otheroccupationvictim	B8.2. Victim N°${ranghumanbitten}: What is your professional occupation?									selected(${VictimOccupation},'8888')
	select_one list_biteScene	biteScene	B9. Victim N°${ranghumanbitten}: Where were you were bitten?
	text	typeplantation	B9/2. Which type of plantation (rice, banana, etc.)									selected(${biteScene},'7')
	geopoint	GPSbiteScene	B10. Can you get the GPS coordinates of Victim N°${ranghumanbitten}'s BITE SCENE		SOP take the GPS of the scene if it's not too far (takes more than 10 minutes to locate)
	text	namebitescene	B10/1. Victim N°${ranghumanbitten}: If you know, what is the NAME of this place where you were bitten (name of forest, village, closest famous place)		SOP write "0" (zero) if not known
	select_multiple list_activityAtBiteScene	activityAtBiteScene	B11. Victim N°${ranghumanbitten}: What were you doing when you were bitten?
	select_one list_partBodyBite	partBodyBite	B12. Victim N°${ranghumanbitten}: What part of your body was bitten?
	select_one yes_no	SnakeSeenYN	B13. Victim N°${ranghumanbitten}: Did you or anyone see the snake?
	select_multiple list_reactions	Reactions	B14. Victim N°${ranghumanbitten}: How did you react after the bite?		(multiple answers possible)
	select_one list_snakeshortlist	snakeshortlist	B15. Victim N°${ranghumanbitten}: What’s the name of the snake that bit you ?
	text	othersnakerecognized	Which snake species did you recognize?									selected(${snakeshortlist},'8888')
	select_one list_SnakeColour	SnakeColour	B16. What was the colour of the snake that bit you Victim N°${ranghumanbitten}?
	text	SnakeColourExplain	B16/2 other colour									selected(${SnakeColour},'8888')
	select_one list_SnakeSize	SnakeSize	B17. What was the size of the snake that bit you Victim N°${ranghumanbitten}?
	select_one list_snakesnepal	snakefromalbum	B18. Can you Victim N°${ranghumanbitten} recognize any of these snakes among this photo album?
	select_multiple list_symptoms	symptoms	B19. Can you Victim N°${ranghumanbitten} describe which symptom(s) appeared immediately and up to one week?
	select_one list_initialhelp	initialhelpwhere	B20. Where did you Victim N°${ranghumanbitten} seek initial help?
	select_one yes_no	takentofacilityYN	B21. Were you Victim N°${ranghumanbitten} taken to a health centre/hospital at any point?
	select_multiple list_transporttofacility	transporttofacility	B22. How were you, Victim N°${ranghumanbitten}, taken to the hospital, health centre (or did you go by yourself (him-herself)?		Select ALL means used (multiple choices)							selected(${takentofacilityYN},'1')
	text	othertransport	B22.2 Which other transport means?									selected(${transporttofacility},'8888')
	text	healthfacilityname	B23. To which health centre was the person taken?									selected(${takentofacilityYN},'1')
	geopoint	healthfacilityGPS	B23/2. if nearby and easy get the GPS coordinates of this facility									selected(${takentofacilityYN},'1')
	select_one list_timebeforetransport	timebeforetransport	B24. After the snakebite, how long was it BEFORE the victim left for the health centre? (= Duration: bite to transport)									selected(${takentofacilityYN},'1')
	select_one list_durationtransport	durationtransport	B25. How long was the journey (only the trip) to the health centre? (= Duration:transport to treatment centre)									selected(${takentofacilityYN},'1')
	select_multiple list_treatmentinthecommunity	treatmentinthecommunity	B26. Was there any treatment in the community, family, or by traditional healer
	text	other_ttt	B26.1. Which other treatment in the community ?									selected(${treatmentinthecommunity},'8888')
	select_multiple list_treatmentinfacility	treatmentinfacility	B27. Which treatment was given at the health facility?									selected(${takentofacilityYN},'1')
	text	othertreatmentfacility	B27.1. Which other treatment was given at the health facility									selected(${treatmentinfacility},'8888')
	integer	nbvials	B27.2. If you remember: How many vials of antivenom ?									selected(${treatmentinfacility},'1')
	select_one list_outcomeshumans	outcomeshumans	B28. What was the outcome of this snakebite?
	select_one list_surgicaltreatments	surgicaltreatments	B29. Which wound or surgical treatments were needed ?		If skin symptoms were present
	select_multiple list_disability	disability	B30: Do you Victim N°${ranghumanbitten} suffer from any type of disability related to this snakebite?		multiple choices possible
	text	otherdisability	B30.1. What other type of disability?									selected(${disability},'8888')
PHOTO BODY	select_one yes_no	Consent3	Does the victim in this household bitten in the past 12 months (or legal representative) CONSENT that we take a PHOTOGRAPH of the snakebite WOUND on the body site (without the face) - anonymously		If YES take the photo (not the face)
	image	imagebody	PHOTO of the snakebite body site		Without the face							selected(${Consent3},'1')
PHOTO SCENE	select_one yes_no	Consent4	Does the victim in this household bitten in the past 12 months - or legal representative - CONSENT that we take a PHOTOGRAPH of the surrounding environmnent SCENE where the bite happened ?		If YES take the photo no recognizable person on the photo
	image	imagescene	PHOTO of the surrounding environmnent									selected(${Consent4},'1')
COST	integer	money4snakebitetotal	B31 How much have you spent "roughly" for the TOTAL treatment of the bite and consequences (transport+medical)? In RUPEES		Can be squipped if the following are precise
	integer	money4transport	B31.1.In transport to health care?									selected(${takentofacilityYN},'1')
	integer	money4factility	B31.2.In medical expenses, in health facility setting?									selected(${takentofacilityYN},'1')
	integer	money4antivenom	B31.3. In medical expenses, on antivenom?									selected(${treatmentinfacility},'1')
	integer	money4traditionalhealer	B31.4. In medical expenses, only by traditional healers?
	integer	money4pharmacy	B31.5.In medical expenses, in self-treatment / pharmacy:
	integer	money4familyvisits	B31.6. In visits from family?
	integer	money4helperscarer	B31.7. In help and carers?
	integer	money4foodathospital	B31.8. In food during hospitalisation?
	integer	money4culturalreligiousrituals	B31.9. In religious/cultural rituals?
	integer	money4othercosts	B31.10. In other unspecified costs?
	select_multiple list_paymenttype	paymenttype	B32. How have you paid those expenses?
	text	paymenttypeother	B32a which other payment types?									selected(${paymenttype},'8888')
	select_one yes_no	loanorpayyn	B33. Did you have to have a loan to pay your medical expenses?
	select_one list_sellortrade	sellortrade	B34. Did you have to sell or trade?
	select_one list_incapacitytowork	incapacitytowork	B35. Did the snakebite affect your working ability?
	integer	timetoworkagainiftotal	B36. How long was it before you could return to your NORMAL ACTIVITY? (WEEKS)									selected(${incapacitytowork},'2')
	integer	timetoworkagainifpart	B36a. How long was it before you were able to work again? (weeks)									selected(${incapacitytowork},'3')
	integer	incomelost4incapacity	B37. What was the amount of income lost due to TOTAL incapacity by the victim in this period ?		local currency							selected(${incapacitytowork},'3')
	integer	totalincomelost4reducedproductivity	B38. How much income did you lose due to reduced productivity - per month (Rs/F per mth)									selected(${incapacitytowork},'3')
	integer	partlyincomelost4reducedproductivity	B38. How much income did you lose due to reduced productivity - per month (Rs/F per mth)									selected(${incapacitytowork},'2')
	select_one yes_no	familylostdays4victimyn	39. Have your family members lost workdays to take care of the human victim?
	integer	familylostdays4victimdays	B40. If yes how many days?									selected(${familylostdays4victimyn},'1')
	integer	familylostdays4victimmoney	B41. If yes, what was the amount of income lost due by the family member in this period?									selected(${familylostdays4victimyn},'1')
	select_one list_whydidbitehappen	whydidbitehappen	B42. In your opinion why do you think the snakebite happened?		ONLY ask the question but DON'T suggest answers: let them say, and surveyor will classify in mystical or accidental…
	end group
	end group
	end repeat
	select_one yes_no	animalbittenyesno	A8b Has any ANIMAL belonging to this household been bitten by a snake during the past 12 months (1 year) ?
ANIMALS	begin group	C_	Bloc C: in case any of Animal losses:									selected(${animalbittenyesno},'1')
	integer	totalanimalsbitten	C1a. How many animals were bitten by snakes in total, in the past 12 months, including animals of all species together				(. >= 1)	cannot be zero
	begin repeat	detailseachanimalsbitten	Repeat Animal Number	-												${totalanimalsbitten}
	calculate	ranganimalbitten	-											position(..)
	select_one list_animals	animalsbitten	C1. Which is the species of animal number ${ranganimalbitten}?
	text	OtherAnimalBitten	enter the species of the animal was bitten?									selected(${animalsbitten},'8888')
	select_one list_howdiduconclude	howdiduconclude	C2. For animal number ${ranganimalbitten}, how did you conclude that the animal was bitten by a snake?
	text	detailotherreason	C2/2. For animal number ${ranganimalbitten} Which other reason to conclude that the animal was bitten by a snake									selected(${howdiduconclude},'8888')
	select_one list_snakesnepal	animalsnakeidentified	C3. For animal number ${ranganimalbitten}, did you identify the snake species?									selected(${howdiduconclude},'1')
	select_one list_snakesnepal	animalsnakeidentified2	C3. For animal number ${ranganimalbitten}, did you identify the snake species?									selected(${howdiduconclude},'2')
	select_one list_animalbodysite	animalbodysite	C4. For animal number ${ranganimalbitten}, what was the site of the bite?
	select_multiple list_animalsymptoms	animalsymptoms	C5. For animal number ${ranganimalbitten}, which were the signs observed that lead you to say it was a snakebite?									not(selected(${howdiduconclude},'5'))
	text	otheranimalsymptoms1	C5b. Which other symptoms?									selected(${animalsymptoms},'8888')
	select_multiple list_animalsymptoms2	animalsymptoms2	C6. If animal number ${ranganimalbitten} was found dead, which were the signs observed that lead you to say it was a snakebite?									selected(${howdiduconclude},'5')
	text	otheranimalsymptoms2	C6b. Which other symptoms?									selected(${animalsymptoms2},'8888')
	select_one yes_no	rememberanimalbite	C7.1 Do you remember when your animal was bitten ?		Do you remember the month
	select_one list_monthNepal	monthanimalbite	C7. For animal number ${ranganimalbitten} In which month was your animal bitten?									selected(${rememberanimalbite},'1')
	select_one list_yearofbite	YearOfBiteAnimal	C7.2. Which Nepalese year?									selected(${rememberanimalbite},'1')
	select_one list_animalbitescene	animalbitescene	C8. For animal number ${ranganimalbitten}Where did the bite to the animal take place?
	select_one yes_no	animaltreatedyn	C9. Did you treat/seek treatment for the animal?
	select_one list_whotreatedanimal	whotreatedanimal	C10. For animal number ${ranganimalbitten} Who treated the animal?									selected(${animaltreatedyn},'1')
	select_multiple list_howtreatedanimal	howtreatedanimal	C11. For animal number ${ranganimalbitten} What type of treatment?									selected(${animaltreatedyn},'1')
	select_multiple list_moneyonanimaltx	moneyonanimaltx	C12. For animal number ${ranganimalbitten} Have you spend money in treatment expenses for your animal?									selected(${animaltreatedyn},'1')
	integer	animalmoneymodernmed	C12a. For animal number ${ranganimalbitten} how much did you spend on modern animal medicine ? (local currency per month)									selected(${moneyonanimaltx},'2')
	integer	animalmoneytradimed	C12b. For animal number ${ranganimalbitten} how much did you spend on traditional animal medicine ? (local currency per month)									selected(${moneyonanimaltx},'3')
	select_multiple list_animaloutcome	animaloutcome	C13. What was the outcome of the animal(s) bitten? (Multiple answers possible)
	select_multiple list_animalfoodsource	animalfoodsource	C14. For animal number ${ranganimalbitten}, Was this animal a source of food for your household? If yes, of what type of food?
	text	otherfoodfromanimal	Which other food did you get from this animal									selected(${animalfoodsource},'8888')
	select_multiple list_animalincometype	animalincometype	C15. For animal number ${ranganimalbitten} Was the affected animal a source of income for your household? If yes, what did you sell from the affected animal?
	text	otheranimalincometype	Which other item could you sell from this animal?									selected(${animalincometype},'8888')
	integer	milkperdayL	C15a. How many litres of milk per day?		On average							selected(${animalincometype},'1')
	integer	eggsperweeknb	C15b. How many eggs per week?		On average							selected(${animalincometype},'3')
	select_multiple list_usesofanimal	usesofanimal	C16. Was the affected animal also used for:
	text	otheruseofanimal	C16.1 What other use ?									selected(${usesofanimal},'8888')
	text	impactfreetext	C17. (Optional) For animal number ${ranganimalbitten}, How has your daily life been affected by the loss of your animal?
	end repeat
	select_one yes_no	suddendeathsothercauses	C6. Did you have sudden death in your animals not related to snakebite during the past year?
	end group
	begin group	D_	POVERTY INDEX NEPAL									selected(${consent1},'1')
	select_one list_mainjob	mainjob	D1. In what type of job did the male head/spouse work the most hours in the past seven days?
	select_one list_nbbedrooms	nbbedrooms	D2. How many bedrooms does your residence have?
	select_one list_housewalls	housewalls	D3. What's the main construction material of outside walls?
	select_one list_houseroof	houseroof	D4. What's the main material roof is made of?
	select_one yes_no	kitchenyn	D5. Does your residence have a kitchen?
	select_one list_stove	stove	D6. What type of stove does your household mainly use for cooking?
	select_one list_toilet	toilet	D7. What type of toilet is used by your household?
	select_one list_telephone	telephone	D8. How many telephone sets/cordless/mobile does your household own?
	select_one list_internet	internet	D9. Does your household have (mobile) phone or internet access?
	select_one list_landowned	landowned	D10. Does your household own, sharecrop-in, or mortgage-in any agricultural land? If yes, is any of it irrigated?
	end group
	text	Additionalcomments	Do you have any additional comments?		THANK THE FAMILY SINCERELY & turn-off GPS fct after use
	start	start	-						yes
	end	end	-						yes
	today	today	-
	deviceid	deviceid	-
END	end group

## Sheet: choices
list_name	name	label::English	label::Nepali writing	label::monthsNepal	label::French
list_teams	1	1BPA
list_teams	2	1KCA
list_teams	3	1NS
list_teams	4	1SN
list_teams	5	2RPS
list_teams	6	2AKK
list_teams	7	2IR
list_teams	8	2SY
list_teams	9	2SA
list_teams	10	3MTM
list_teams	11	3SG
list_teams	12	3HSJ
list_teams	8888	4Other
yes_no	1	Yes
yes_no	0	No
m_f	1	Male
m_f	0	Female
unite_age	1	Year(s)
unite_age	0.0834	Month
unite_age	0.00274	Day
list_street	1	House on PAVED road/street
list_street	2	House on DIRT road/street
list_street	3	House in the BUSH, NO street (small path - bicyle size)
list_street	4	House in a FIELD, NO street (small path - bicyle size)
list_environmenthh	1	Semi-urban (surrounded by housing, no fields)
list_environmenthh	2	Mostly fields-plantation
list_environmenthh	3	Mostly bush (non-cultivated)
list_environmenthh	4	Mostly forest
list_environmenthh	8888	Other
list_houserisk	1	Grain and animal feed storage
list_houserisk	2	Animal sheds
list_houserisk	3	Straw houses
list_houserisk	4	Sleeping on the floor
list_houserisk	5	No use of Mosquito nets
list_houserisk	6	Outdoor toilet-latrine
list_houserisk	7	Open field defecation
list_houserisk	8888	Other (see next page)
list_houserisk	9999	None
list_animals	2	Cattle, cows, or buffalos
list_animals	3	horses or donkeys
list_animals	4	goats
list_animals	5	sheep
list_animals	6	pigs
list_animals	7	poultry, chickens, ducks
list_animals	8	dogs
list_animals	9	cats
list_animals	10	rabits
list_animals	8888	other
list_mainincomesource	1	Livestock breeding (any food animals)
list_mainincomesource	10	Pastoralist or nomadic livestock breeding
list_mainincomesource	2	Farming (any crop)
list_mainincomesource	3	Commercial self-employment
list_mainincomesource	4	Employment
list_mainincomesource	5	Daily worker (various jobs)
list_mainincomesource	6	White collar, public servant
list_mainincomesource	7	Fishing
list_mainincomesource	8	Remittance from foreign employment
list_mainincomesource	9	Pension
list_mainincomesource	8888	Other
list_victimsNoYesHumAni	1	None
list_victimsNoYesHumAni	2	Yes Human bitten
list_victimsNoYesHumAni	3	Yes some Animal(s) bittten
list_rolevictim	1	ADULT MALE, MAN
list_rolevictim	2	ADULT FEMALE, WOMAN
list_rolevictim	3	CHILD MALE, BOY
list_rolevictim	4	CHILD FEMALE GIRL
list_rolevictim	5	OTHER VICTIM
dead_alive	1	Dead
dead_alive	0	Alive
list_monthNepal	9999	Don't know
list_monthNepal	1	Baishakh बैशाख April – May --> mar/apr	4
list_monthNepal	2	Jestha जेठ May – June --> apr/may	5
list_monthNepal	3	Asar असार July - August --> may/jun	6
list_monthNepal	4	Shrawan श्रावण August – September ---> jun/jul	7
list_monthNepal	5	Bhadau भदौ September - October ---> jul/aug	8
list_monthNepal	6	Aswin आश्विन October - November ---> aug/sep	9
list_monthNepal	7	Kartik कार्तिक November - December --> sep/oct	10
list_monthNepal	8	Mansir मंसिर December - January --> nov-dec	11
list_monthNepal	9	Poush पुष January - February --> dec-jan	12
list_monthNepal	10	Magh माघ February - March --> jan-feb	1
list_monthNepal	11	Falgun फाल्गुन March - April --> feb-mar	2
list_monthNepal	12	Chaitra चैत्र April - May --> mar-apr	3
list_yearofbite	1	Year 2074
list_yearofbite	2	Year 2075
list_yearofbite	9999	Don't know
list_timeRange	1	6AM - noon
list_timeRange	2	Between noon(midday) and 6PM
list_timeRange	3	Between 6PM and midnight
list_timeRange	4	Betwenn midnight and 6AM
list_timeRange	9999	Don't know
list_victimOccupation	1	Farmer – agriculture worker
list_victimOccupation	2	Sheppard - Cattle herder - pastoralist
list_victimOccupation	3	Fisherman
list_victimOccupation	4	Salesman -Self employed
list_victimOccupation	5	Employee in a company/business
list_victimOccupation	6	Daily worker (various jobs)
list_victimOccupation	7	White collar, public servant
list_victimOccupation	8	School student
list_victimOccupation	9	University student
list_victimOccupation	10	Unemployed
list_victimOccupation	8888	Other
list_biteScene	1	In my house-indoors (except toilet)
list_biteScene	2	In the indoor toilet
list_biteScene	3	In the outdoor toilet
list_biteScene	4	In backyard/ garden (around my house)
list_biteScene	5	Near the grain stock (food stock, animal feed)
list_biteScene	6	On the road/track
list_biteScene	7	In the fields or plantations
list_biteScene	8	In the pasture/ animal grazing area
list_biteScene	9	In the high grass
list_biteScene	10	In river, stream, flooded land
list_biteScene	11	In a forest
list_biteScene	9999	Don’t know
list_activityAtBiteScene	1	Walking on a path
list_activityAtBiteScene	2	Walking On a dirt road
list_activityAtBiteScene	3	Walking On a paved road
list_activityAtBiteScene	4	Working in field
list_activityAtBiteScene	5	Playing
list_activityAtBiteScene	6	Sleeping on the floor
list_activityAtBiteScene	7	Sleeping in bed
list_activityAtBiteScene	8	Resting
list_activityAtBiteScene	9	Keeping cattle-animals
list_activityAtBiteScene	10	Fishing
list_activityAtBiteScene	8888	Other
list_activityAtBiteScene	9999	Don’t know
list_partBodyBite	1	Foot-ankle- Calf
list_partBodyBite	2	Knee-Leg
list_partBodyBite	3	Hand-wrist-Arm
list_partBodyBite	4	Chest-Thorax
list_partBodyBite	5	Abdomen
list_partBodyBite	6	Genitals
list_partBodyBite	7	Head-face-neck
list_partBodyBite	8	Two or more body parts bitten (not including head or neck)
list_partBodyBite	9	Two or more body parts bitten including head or neck
list_reactions	1	Walk-run back
list_reactions	2	froze and waited
list_reactions	3	chased the snake
list_reactions	4	kill the snake
list_reactions	5	took the snake to hospital killed or alive
list_reactions	6	captures the snake
list_reactions	7	took a picture/video
list_reactions	8888	other
list_reactions	9999	don’t know
list_SnakeColour	1	Dark
list_SnakeColour	2	Green
list_SnakeColour	3	Multicoloured-blotched
list_SnakeColour	8888	Other colour
list_SnakeColour	9999	Don’t know
list_SnakeSize	1	<1m
list_SnakeSize	2	1-2 m
list_SnakeSize	3	> 2m
list_SnakeSize	9999	Unknown
list_snakeshortlist	1	Krait vs wolf snake (banded)
list_snakeshortlist	2	Cobra (typical hood & head)
list_snakeshortlist	3	Green Pit Viper
list_snakeshortlist	4	Common house snake (rat snake, racer, etc)
list_snakeshortlist	8888	Other suggested by participant
list_snakeshortlist	9999	Don't know
list_snakesnepal	1	1. Common wolf snake Lycodon aulicus
list_snakesnepal	2	2. Trinket snake Coelognathus helena		Probably include:
list_snakesnepal	3	3. Indian rat snake Ptyas mucosa		1. Daboia russelii: there are evidently no precise records of this snake in Nepal & it seems to be very rare. There are “only a few imprecise indications from the Terai” and “an urgent need to collect information on the distribution of this very dangerous snake in Nepal”
list_snakesnepal	4	4. Mock viper Psammodynasted pulverulentus
list_snakesnepal	5	5. Checkered keelback Xenochrophis piscator		I would suggest including:
list_snakesnepal	6	6. Spotted keelback water snake Xenochrophis punctulatus		2. Bungarus fasciatus: common in lower Terai
list_snakesnepal	7	7. Mountain pit viper Ovophis monticola		3. Sinomicrurus macclellandi: rare & shy but potentially very dangerous
list_snakesnepal	8	8. Unidentifiedpit viper Trimeresurus sp		4. Rhabdophis subminiatus: rear-fanged & potentially dangerous, bites are known to be fatal
list_snakesnepal	9	9. White lipper pit viper Trimeresurus albolabris		5. Ahaetulla nasuta: common in central Terai
list_snakesnepal	10	10. Pope's tree viper Trimeresurus popeiurum		6. Chrysopelea ornata: common throughout Terai
list_snakesnepal	11	11. Spectacled cobra Naja naja		7. Dendrelaphis tristis: common in central & eastern Terai
list_snakesnepal	12	12. Unidentified cobra Naja sp		8. Boiga trigonata: common in central & eastern Terai
list_snakesnepal	13	13. Monocellate cobra Naja kaouthia		9. Python molurus: fairly common throughout Terai
list_snakesnepal	14	14. King cobra Ophiophagus hannah
list_snakesnepal	15	15. Common krait Bungarus caeruleus
list_snakesnepal	16	16. Great black krait Bungarus niger
list_snakesnepal	17	17. Lesser black krait Bungarus lividus
list_snakesnepal	18	18. Banded krait Bungarus fasciatus
list_snakesnepal	19	19. Russell's viper Daboia russelii
list_snakesnepal	20	20. MacClelland’s Coral Snake Sinomicrurus macclellandi
list_snakesnepal	21	21. Red-necked Keelback Rhabdophis subminiatus
list_snakesnepal	22	22. Long-nosed Tree Snake Ahaetulla nasuta
list_snakesnepal	23	23. Ornate Flying Snake Chrysopelea ornata
list_snakesnepal	24	24. Daudin's Bronzeback Dendrelaphis tristis
list_snakesnepal	25	25. Common Catsnake Boiga trigonata
list_snakesnepal	26	26. Indian Rock Python Python molurus
list_snakesnepal	27	27. Indian Sand Boa Eryx johnii
list_symptoms	1	None
list_symptoms	2	Pain
list_symptoms	3	Vomiting
list_symptoms	4	Swelling locally not beyond 1 joint
list_symptoms	5	Progressive swelling beyond 1 joint
list_symptoms	6	Bleeding from gums, mouth or hematomas
list_symptoms	7	Droopy eyes
list_symptoms	8	Double vision
list_symptoms	9	Difficulty swallowing
list_symptoms	10	Difficulty breathing – shortness of breath
list_symptoms	11	Bleeding from bite site only (not anyother body part)
list_symptoms	8888	Other
list_initialhelp	1	Family-neighbours
list_initialhelp	2	Traditional practitioner
list_initialhelp	3	Local medic / health post
list_initialhelp	4	Hospital-primary health centre
list_initialhelp	5	Community Health Worker (CHW) / Female Community Health Volunteer (FCHV)
list_transporttofacility	1	On foot
list_transporttofacility	2	Horse or other animal
list_transporttofacility	3	Person cart
list_transporttofacility	4	Animal cart
list_transporttofacility	5	Bicycle/tricycle
list_transporttofacility	6	Motorcycle/similar
list_transporttofacility	7	Car/bus/truck or similar
list_transporttofacility	8	Ambulance
list_transporttofacility	8888	Other
list_timebeforetransport	1	Less than 2 hours
list_timebeforetransport	2	Between 2 and 5 hours
list_timebeforetransport	3	More than 5 hours
list_durationtransport	1	Less than 2 hours
list_durationtransport	2	Between 2 and 5 hours
list_durationtransport	3	More than 5 hours
list_treatmentinthecommunity	0	None			None
list_treatmentinthecommunity	1	Tourniquet			Tourniquet
list_treatmentinthecommunity	2	Incision			Incision
list_treatmentinthecommunity	3	Succion			Suction
list_treatmentinthecommunity	4	Succion with alcohol
list_treatmentinthecommunity	5	Potassium powder			Black-stone
list_treatmentinthecommunity	6	Hot water Massage			Hot water Massage
list_treatmentinthecommunity	7	Eating Chili			Herbs in tea
list_treatmentinthecommunity	8	Herbs on the wound			Herbs on the wound
list_treatmentinthecommunity	9	Mustard oil on the wound			Mustard oil on the wound
list_treatmentinthecommunity	10	Prayers			Prayers
list_treatmentinthecommunity	8888	Other			Other
list_treatmentinfacility	1	Antivenom (intra-venous)
list_treatmentinfacility	2	Ventilatory support
list_treatmentinfacility	8888	Other
list_treatmentinfacility	9999	Do not know
list_outcomeshumans	1	Full recovery
list_outcomeshumans	2	Recovery with sequelae or disability (<50% of work reduction)
list_outcomeshumans	3	Recovery with severe disability (>50% of work reduction)
list_outcomeshumans	4	Death
list_surgicaltreatments	0	Mild wound, normal dressing, no specific surgery
list_surgicaltreatments	1	Moderate wound requiring care for >2weeks
list_surgicaltreatments	2	Skin retractions/scars not requiring surgery
list_surgicaltreatments	3	Skin retractions/scars requiring surgery
list_surgicaltreatments	4	Necrosis/gangrene not requiring amputation
list_surgicaltreatments	5	Necrosis/gangrene requiring amputation
list_disability	1	No disability
list_disability	2	Difficulty walking
list_disability	3	Inability to walk
list_disability	4	Difficulty using arms/hands
list_disability	5	Blindness
list_disability	6	Stress preventing normal work-activities
list_disability	7	Recurrent Nightmares and Memories
list_disability	8	Phobia to go back to place of bite
list_disability	8888	Other
list_paymenttype	1	Cash
list_paymenttype	2	Animals
list_paymenttype	8888	Other items
list_sellortrade	0	No
list_sellortrade	1	Livestock
list_sellortrade	2	Land/ businesses
list_sellortrade	3	Both
list_sellortrade	8888	Other valuables
list_incapacitytowork	1	No
list_incapacitytowork	2	Yes, partly
list_incapacitytowork	3	Yes, totally
list_whydidbitehappen	1	Accidents (natural, it happens here)
list_whydidbitehappen	2	mystical (punishment)
list_whydidbitehappen	8888	other
list_howdiduconclude	1	a. Because you, or a another person, witnessed the bite
list_howdiduconclude	2	b. Because the animal has been seen interacting with a snake (playing, fighting), a live/dead snake was found close to the animal
list_howdiduconclude	3	c. Because you found fang marks on the animal
list_howdiduconclude	4	d. Because you observed specific envenoming signs
list_howdiduconclude	5	e. Because you found the animal dead
list_howdiduconclude	8888	f. Other reason to conclude it was a snake
list_animalbodysite	1	head, face, or neck
list_animalbodysite	2	limbs
list_animalbodysite	3	abdomen or thorax
list_animalbodysite	4	udder
list_animalbodysite	5	tail
list_animalbodysite	9999	Do not know
list_animalsymptoms	1	local swelling (face, limb, other site)
list_animalsymptoms	2	bleeding (from eyes, ears, nose, gingiva, skin)
list_animalsymptoms	3	staggering and trembling
list_animalsymptoms	4	lethargy, depression
list_animalsymptoms	5	lameness
list_animalsymptoms	6	recumbency, the animal is unable to stand, is paralysed
list_animalsymptoms	7	drooping of the eyelid
list_animalsymptoms	8	hypersalivation
list_animalsymptoms	9	respiratory difficulties
list_animalsymptoms	8888	other signs
list_animalsymptoms	10	the animal was bitten by a snake but had no health issues
list_animalsymptoms2	1	Local swelling (face, limb,other site)
list_animalsymptoms2	2	Bleeding (from eyes, ears, nose, gingiva, skin, blood in stool)
list_animalsymptoms2	3	Hypersalivation
list_animalsymptoms2	8888	Other signs
list_animalbitescene	1	don’t know
list_animalbitescene	2	in the house/farm
list_animalbitescene	3	around the house/farm
list_animalbitescene	4	in a pen/stall/coop/stable
list_animalbitescene	5	in the field/pasture
list_animalbitescene	6	in a plantation
list_animalbitescene	7	close to a river
list_animalbitescene	8	in a forest
list_animalbitescene	8888	other
list_whotreatedanimal	1	You or a family member
list_whotreatedanimal	2	The traditional healer
list_whotreatedanimal	3	The veterinarian
list_whotreatedanimal	4	The community animal health worker (Paravet)
list_howtreatedanimal	1	bloodletting
list_howtreatedanimal	2	herbs
list_howtreatedanimal	3	use of part of the snake, snake bile
list_howtreatedanimal	4	drinking milk
list_howtreatedanimal	5	antivenom
list_howtreatedanimal	6	antibiotic injection
list_howtreatedanimal	7	steroids
list_howtreatedanimal	8888	other
list_moneyonanimaltx	1	no
list_moneyonanimaltx	2	yes on modern medicine
list_moneyonanimaltx	3	yes on traditional medicine
list_animaloutcome	1	Found dead and not eaten
list_animaloutcome	2	Found dead and eaten
list_animaloutcome	3	Found alive but finally died
list_animaloutcome	4	Slaughtered and buried
list_animaloutcome	5	Slaughtered and meat consumed
list_animaloutcome	6	Slaughtered and meat sold for normal price
list_animaloutcome	7	Slaughtered and meat sold for salvage price
list_animaloutcome	8	Sold alive for the normal price
list_animaloutcome	9	Sold alive for a cheaper (salvage) price
list_animaloutcome	10	Abortion
list_animaloutcome	11	Full recovery with no sequelae
list_animaloutcome	12	Recovery with loss of body part (ear, limb, ..)
list_animaloutcome	13	Recovery with infection-abscess
list_animaloutcome	14	Recovery with lameness
list_animaloutcome	8888	Other
list_animalfoodsource	0	No
list_animalfoodsource	1	Milk
list_animalfoodsource	2	Meat
list_animalfoodsource	3	Eggs
list_animalfoodsource	4	Blood
list_animalfoodsource	8888	Other
list_animalincometype	0	No
list_animalincometype	1	Milk
list_animalincometype	2	Meat
list_animalincometype	3	Eggs
list_animalincometype	4	Skin
list_animalincometype	5	Horns
list_animalincometype	8888	Other
list_animalincometype	6	Wool
list_usesofanimal	1	Protection against snakes
list_usesofanimal	7	Protection in general
list_usesofanimal	2	Draught power
list_usesofanimal	3	Transport of people or goods
list_usesofanimal	4	Direct trade
list_usesofanimal	5	Gifts
list_usesofanimal	6	Pet
list_usesofanimal	8888	Other
list_VDC	1	Dhanusa_Bharatpur
list_VDC	2	Dhanusa_Bindhi
list_VDC	3	Dhanusa_Bisarbhora
list_VDC	4	Dhanusa_D.Govindapur
list_VDC	5	Dhanusa_DubarikotHathalekha
list_VDC	6	Dhanusa_HansapurKathpula
list_VDC	7	Dhanusa_Itaharwa
list_VDC	8	Dhanusa_Jhatiyahi
list_VDC	9	Dhanusa_Kurtha
list_VDC	10	Dhanusa_Labatoli
list_VDC	11	Dhanusa_Lakhouri
list_VDC	12	Dhanusa_Makhanaha
list_VDC	13	Dhanusa_Pachaharwa
list_VDC	14	Dhanusa_RamaidaiyaBhawadi
list_VDC	15	Dhanusa_TarapattiSirsiya
list_VDC	16	Mahottari_Anakar
list_VDC	17	Mahottari_Banouta
list_VDC	18	Mahottari_Bharatpur
list_VDC	19	Mahottari_Dhamaura
list_VDC	20	Mahottari_Fulakaha
list_VDC	21	Mahottari_Gonarpura
list_VDC	22	Mahottari_KhayarMara
list_VDC	23	Mahottari_KisanNagar
list_VDC	24	Mahottari_KolhuwaBagaicha
list_VDC	25	Mahottari_Laximiniya
list_VDC	26	Mahottari_Mahottari
list_VDC	27	Mahottari_Matihani
list_VDC	28	Mahottari_Ramnagar
list_VDC	29	Mahottari_Sisawakataiya
list_VDC	30	Sarlahi_Aurahi
list_VDC	31	Sarlahi_Babarganj
list_VDC	32	Sarlahi_Gourishankar
list_VDC	33	Sarlahi_Hempur
list_VDC	34	Sarlahi_JanakiNagar
list_VDC	35	Sarlahi_Kabilasi
list_VDC	36	Sarlahi_Kisanpur
list_VDC	37	Sarlahi_Lalbandi
list_VDC	38	Sarlahi_Madhubani
list_VDC	39	Sarlahi_Parsa
list_VDC	40	Sarlahi_Raniganj
list_VDC	41	Sarlahi_Salempur
list_VDC	42	Sarlahi_Sikhauna
list_VDC	43	Sarlahi_Sohadawa
list_VDC	44	Sarlahi_Sudama
list_VDC	45	Sarlahi_SundarpurChuldawa
list_VDC	46	Bara_Barainiya
list_VDC	47	Bara_Bhodaha
list_VDC	48	Bara_Bishrampur
list_VDC	49	Bara_Dohari
list_VDC	50	Bara_Fattepur
list_VDC	51	Bara_GanjBhawanipur
list_VDC	52	Bara_Jhitakaiya(Dakshin)
list_VDC	53	Bara_Kabahijabdi
list_VDC	54	Bara_Motisar
list_VDC	55	Bara_Sinhasani
list_VDC	56	Chitawan_Ayodhyapuri
list_VDC	57	Chitawan_Bachhyauli
list_VDC	58	Chitawan_Bagauda
list_VDC	59	Chitawan_Dahakhani
list_VDC	60	Chitawan_Darechok
list_VDC	61	Chitawan_Jagatpur
list_VDC	62	Chitawan_Jutpani
list_VDC	63	Chitawan_Kaule
list_VDC	64	Chitawan_MadiKalyanpur
list_VDC	65	Chitawan_Mangalpur
list_VDC	66	Chitawan_Kumroj
list_VDC	67	Chitawan_Piple
list_VDC	68	Chitawan_Saradanagar
list_VDC	69	Chitawan_Shaktikhor
list_VDC	70	Chitawan_Shukranagar
list_VDC	71	Makwanpur_Bajrabarahi
list_VDC	72	Makwanpur_Basamadi
list_VDC	73	Makwanpur_Budhichaur
list_VDC	74	Makwanpur_Gogane
list_VDC	75	Makwanpur_Manthali
list_VDC	76	Makwanpur_PadamPokhari
list_VDC	77	Makwanpur_SisneriMahadevsthan
list_VDC	78	Parsa_Bagahi
list_VDC	79	Parsa_Birwaguthi
list_VDC	80	Parsa_Dhore
list_VDC	81	Parsa_Gamhariya
list_VDC	82	Parsa_HariharpurBirta
list_VDC	83	Parsa_Harpatgunj
list_VDC	84	Parsa_Jhouwaguthi
list_VDC	85	Parsa_LipaniBirta
list_VDC	86	Parsa_Mirjapur
list_VDC	87	Parsa_NirmalBasti
list_VDC	88	Parsa_Prasurampur
list_VDC	89	Parsa_ShivaWorga
list_VDC	90	Rautahat_Ajagabi
list_VDC	91	Rautahat_Bairiya
list_VDC	92	Rautahat_Bariyarpur
list_VDC	93	Rautahat_Basantapatti
list_VDC	94	Rautahat_BasbitiJingadiya
list_VDC	95	Rautahat_Bishrampur
list_VDC	96	Rautahat_Jhunkhunwa
list_VDC	97	Rautahat_Laxmipur(Do)
list_VDC	98	Rautahat_Pataura
list_VDC	99	Rautahat_PiparaPokhariya
list_VDC	100	Rautahat_PipraBhagwanpur
list_VDC	101	Rautahat_PipraRajbara
list_VDC	102	Rautahat_RajpurFarhadawa
list_VDC	103	Rautahat_Rangapur
list_VDC	104	Rautahat_Santapur(Dostiya)
list_VDC	105	Rautahat_Tengraha
list_VDC	106	Morang_Baijanathpur
list_VDC	107	Morang_Banigama
list_VDC	108	Morang_Dainiya
list_VDC	109	Morang_Drabesh
list_VDC	110	Morang_Govindapur
list_VDC	111	Morang_Jhorahat
list_VDC	112	Morang_Jhurkiya
list_VDC	113	Morang_Keroun
list_VDC	114	Morang_Letang
list_VDC	115	Morang_Takuwa
list_VDC	116	Morang_Yangshila
list_VDC	117	Sunsari_Aurabani
list_VDC	118	Sunsari_BhadgaunSinawari
list_VDC	119	Sunsari_Bharaul
list_VDC	120	Sunsari_Dewangunj
list_VDC	121	Sunsari_Laukahi
list_VDC	122	Sunsari_Pakali
list_VDC	123	Sunsari_Prakashpur
list_VDC	124	Sunsari_RamgunjBelgachhi
list_VDC	125	Sunsari_RamnagarBhutaha
list_VDC	126	Sunsari_Santerjhora
list_VDC	127	Sunsari_Sonapur
list_VDC	128	Sunsari_Sripurjabdi
list_VDC	129	Jhapa_BhadrapurN.P.
list_VDC	130	Jhapa_Chakchaki
list_VDC	131	Jhapa_Dangibari
list_VDC	132	Jhapa_Dhaijan
list_VDC	133	Jhapa_Duwagadhi
list_VDC	134	Jhapa_Gauradaha
list_VDC	135	Jhapa_Haldibari
list_VDC	136	Jhapa_Prithivinagar
list_VDC	137	Jhapa_Shantinagar
list_VDC	138	Jhapa_Sharanamati
list_VDC	139	Jhapa_Tagandubba
list_VDC	140	Saptari_Basbalpur
list_VDC	141	Saptari_Bodebarsain
list_VDC	142	Saptari_Chhinnamasta
list_VDC	143	Saptari_Dhangadhi
list_VDC	144	Saptari_Dharampur
list_VDC	145	Saptari_Hardiya
list_VDC	146	Saptari_InarwaFulbariya
list_VDC	147	Saptari_Jamunimadhepura
list_VDC	148	Saptari_Joginiya-2
list_VDC	149	Saptari_Kalyanpur
list_VDC	150	Saptari_Launiya
list_VDC	151	Saptari_Mahadeva
list_VDC	152	Saptari_Malekpur
list_VDC	153	Saptari_Negada
list_VDC	154	Saptari_Ramnagar
list_VDC	155	Saptari_Rampuramalhaniya
list_VDC	156	Saptari_Rayapur
list_VDC	157	Siraha_AshokpurBalkawa
list_VDC	158	Siraha_Badharamal
list_VDC	159	Siraha_Betauna
list_VDC	160	Siraha_FulkahaKati
list_VDC	161	Siraha_ItariParsahi
list_VDC	162	Siraha_Janakinagar
list_VDC	163	Siraha_Majhauliya
list_VDC	164	Siraha_PipraPra.Pi
list_VDC	165	Siraha_RampurBirta
list_VDC	166	Udayapur_Bashaha
list_VDC	167	Udayapur_Beltar
list_VDC	168	Udayapur_Chaudandi
list_VDC	169	Udayapur_Hardeni
list_VDC	170	Udayapur_Jogidaha
list_VDC	171	Udayapur_Sirise
list_VDC	172	Udayapur_Valayadanda
list_VDC	173	Kanchanpur_Chandani
list_VDC	174	Kanchanpur_Dekhatbhuli
list_VDC	175	Kanchanpur_Parasan
list_VDC	176	Kailali_Bhajani
list_VDC	177	Kailali_Geta
list_VDC	178	Kailali_Lalbojhi
list_VDC	179	Kailali_Munuwa
list_VDC	180	Kailali_Pratapapur
list_VDC	181	Kailali_Ratnapur
list_VDC	182	Banke_Bejapur
list_VDC	183	Banke_Betahani
list_VDC	184	Banke_Jaispur
list_VDC	185	Banke_Khaskusma
list_VDC	186	Banke_Phatepur
list_VDC	187	Banke_Samserganj
list_VDC	188	Banke_Udarapur
list_VDC	189	Bardiya_Baganaha
list_VDC	190	Bardiya_Belawa
list_VDC	191	Bardiya_Daulatpur
list_VDC	192	Bardiya_Magaragadi
list_VDC	193	Bardiya_Mahamadpur
list_VDC	194	Bardiya_PasupatiNagar
list_VDC	195	Bardiya_Patabhar
list_VDC	196	Bardiya_Rajapur
list_VDC	197	Bardiya_Sorhawa
list_VDC	198	Bardiya_Suryapatawa
list_VDC	199	Bardiya_Thakudwara
list_VDC	200	Surkhet_Kaprichaur
list_VDC	201	Surkhet_Khanikholla
list_VDC	202	Surkhet_Lekhfarsa
list_VDC	203	Surkhet_Rajena
list_VDC	204	Surkhet_Sahare
list_VDC	205	Dang_Baghmare
list_VDC	206	Dang_Bijauri
list_VDC	207	Dang_Manpur
list_VDC	208	Dang_Panchakule
list_VDC	209	Dang_Rampur
list_VDC	210	Dang_Satbariya
list_VDC	211	Dang_Saudiyar
list_VDC	212	Kapilbastu_Abhirawa
list_VDC	213	Kapilbastu_Bijuwa
list_VDC	214	Kapilbastu_Birpur
list_VDC	215	Kapilbastu_Budhi
list_VDC	216	Kapilbastu_Dhankauli
list_VDC	217	Kapilbastu_Dubiya
list_VDC	218	Kapilbastu_Fulika
list_VDC	219	Kapilbastu_Jahadi
list_VDC	220	Kapilbastu_NandaNagar
list_VDC	221	Kapilbastu_Patariya
list_VDC	222	Kapilbastu_Patna
list_VDC	223	Kapilbastu_Patthardaihiya
list_VDC	224	Kapilbastu_Ramnagar
list_VDC	225	Kapilbastu_Titirkhi
list_VDC	226	Kapilbastu_Udayapur
list_VDC	227	Nawalparasi_Amarapuri
list_VDC	228	Nawalparasi_Argyauli
list_VDC	229	Nawalparasi_Bhujahawa
list_VDC	230	Nawalparasi_Bulingtar
list_VDC	231	Nawalparasi_DawanneDevi
list_VDC	232	Nawalparasi_Dumkibas
list_VDC	233	Nawalparasi_Guthi Prasauni
list_VDC	234	Nawalparasi_Kawasoti
list_VDC	235	Nawalparasi_Kolhuwa
list_VDC	236	Nawalparasi_NayaBelhani
list_VDC	237	Nawalparasi_Pakalihawa
list_VDC	238	Nawalparasi_Palhi
list_VDC	239	Rupandehi_Amuwa
list_VDC	240	Rupandehi_Bagauli
list_VDC	241	Rupandehi_Basantapur
list_VDC	242	Rupandehi_Dudharakchhe
list_VDC	243	Rupandehi_Ekala
list_VDC	244	Rupandehi_Gajedi
list_VDC	245	Rupandehi_Karahiya
list_VDC	246	Rupandehi_Kerbani
list_VDC	247	Rupandehi_Madhbaliya
list_VDC	248	Rupandehi_Makrahar
list_VDC	249	Rupandehi_SameraMarchwar
list_VDC	250	Rupandehi_Sikatahan
list_VDC	8888	Other VDC
list_mainjob	1	A. No male head/spouse
list_mainjob	2	B. Does not work, or paid wages on a daily basis or contract/piece-rate in agriculture
list_mainjob	3	C. Paid wages on a daily basis or contract/piece-rate in non-agriculture
list_mainjob	4	D. Self-employed in agriculture
list_mainjob	5	E. Self-employed in non-agriculture
list_mainjob	6	F. Paid wages on a long-term basis in agriculture or non-agriculture
list_nbbedrooms	1	A. None
list_nbbedrooms	2	B. One
list_nbbedrooms	3	C. Two
list_nbbedrooms	4	D. Three or more
list_housewalls	1	A. Bamboo/leaves, unbaked bricks, wood, mud-bonded bricks/stones, or no outside walls
list_housewalls	2	B. Cement-bonded bricks/stones, or other material
list_houseroof	1	A. Straw/thatch, or earth/mud
list_houseroof	2	B. Tiles/slate, or other
list_houseroof	3	C. Wood/planks, tin, or galvanized iron
list_houseroof	4	D. Concrete/cement
list_stove	1	A. Open fireplace, mud, kerosene stove, or other B. Gas stove, or smokeless oven
list_stove	2	B. Gas stove, or smokeless oven
list_toilet	1	A. None, household non-flush, or communal latrine
list_toilet	2	B. Household flush
list_telephone	1	A. None
list_telephone	2	B. One
list_telephone	3	C. Two or more
list_landowned	1	A. No
list_landowned	2	B. Yes, but none irrigated
list_landowned	3	C. Yes, and some irrigated
list_internet	1	a. No
list_internet	2	b. (Mobile) phone
list_internet	3	c. Internet
list_internet	4	d. Both

## Sheet: settings
form_title	instance_name	default_language
snakebyte	concat('NP_',${nameVillage},'_',${houseNb},'_',${TeamNb},'_',${today})	English

## Sheet: StandardRules
type	name	label	hint	constraint	constraint_message	required	appearance	default	relevant	read_only	calculation	hint::chinese	label::chinese	image	audio	image::english	media::audio::chinese	media::video
text	some_text	This is a basic fill in the blank question.	Hints provide additional information about a question that is displayed less prominently.
note	text_image_audio_video_test	This question shows how to use translations and media types.	In order to select a different translation press your phone's menu button and you should see a "Change Language" button. In order to add mediafiles put them in your phone's odk/forms/[formname]-media folder.									ni hao	您好	img_test.jpg	audio_test.wav	img_test_2.jpg	chinese_audio.wav	test.mov
integer	a_integer	Enter a integer:						123
decimal	a_decimal	Enter a decimal:	This question has a constraint so that the decimal must be less that the integer.	. <= ${a_integer}	You can set the toast that appears when a constraint is violated.
calculate	calculate										${a_integer}+${a_decimal}
note	calculate_test_output	The sum of the integer and decimal: ${calculate}
select_one yes_no	select_example	This is a select_one type question.	In the type column you must include the name of a choices list that sets the available options. Choices lists are specified on the choices sheet.
text	required_text	Required field	You have to enter something to continue.			yes
acknowledge	acknowledge_test	Acknowledge prompts can be used to indicate some action was completed. For example, a real prompt might read, "Inform the subject how the data collected on them will be used."
select_one yes_no	skip_example	Skip the next question?
text	skipable_question	This question will be skipped if its "relevant" column is false.	You can also have skip logic for groups.						selected(${skip_example}, 'no')
begin repeat	repeat_test	A repeat
text	repeating_question	This is a repeating question.	You can also repeat groups of questions.
end repeat	repeat_test
begin group	group_test	A group					field-list
note	field_list_note	Using a group with a field-list appearance you can make multiple promps appear on the same screen.
select_multiple yes_no	select_multiple_1	Select multiple 1		not(selected(., 'yes') and selected (., 'no'))	You can't select yes and no.	no	minimal
select_multiple a_b	select_multiple_2	select multiple 2
end group	group_test
begin group	table_list_example	table-list group					table-list
select_one yes_no	table_list_question_1	Table list question 1	A hint
select_one yes_no	table_list_question_2	Table list question 2	A hint
end group	table_list_example
note	select_appearance_note	The following questions demo different appearance attributes for select type questions
begin group	labeled_select_group	labeled select group test					field-list
select_one yes_no	label_test	label-test					label
select_one yes_no	list-nolabel_test	list-nolabel-test					list-nolabel
end group
select_one a_b	compact_test	Compact appearance	Requires images				compact
note	data_types_note	The following prompts demo some of the other types of information you can collect with ODK Collect.
date	date_test	Enter a date:
time	time_test	Enter a time:
datetime	datetime_test	Enter a date and a time:
geopoint	geopoint_test	Record your location:
barcode	barcode_test	Scan a barcode:
image	image_test	Take a picture:
audio	audio_test	Record audio:
video	video_test	Capture video:
note	metadata_note	The following prompts show some of the metadata that you can gather during a survey.
start	start	-
note	start_test_output	Survey start time: ${start}
end	end	-
note	end_test_output	Survey end time: ${end}
today	today	-
note	today_test_output	Today: ${today}
deviceid	deviceid	-
note	deviceid_test_output	deviceid: ${deviceid}
simserial	simserial	-
note	simserial_test_output	simserial: ${simserial}	Depending on your device and carrier this might not be recordable.
phonenumber	phonenumber	-
note	phonenumber_test_output	phonenumber: ${phonenumber}	Depending on your device and carrier this might not be recordable.

## Sheet: Sheet1
District_VDC_no
