# Supplementary material for: Novel transdisciplinary methodology for cross-sectional analysis of snakebite epidemiology at national scale
Source: PLoS Negl Trop Dis. 2021 Feb 12;15(2):e0009023. doi: 10.1371/journal.pntd.0009023 (PMC7906452; doi:10.1371/journal.pntd.0009023)
Supplement: S2 Kobotoolbox — (XLS) [file pntd.0009023.s003.xls]

## Sheet: survey
	type	name	label::English	label::Français	hint::English	hint::Français	constraint	constraint_message	required	appearance	default	relevant	read_only	calculation	choice_filter	repeat_count
HOUSEHOLD	select_one yes_no	consent1	A1a. Has the household informed-consent been given?	A1a.Le consentement éclairé a-t-il été donné pour ce ménage?	You can stay outdoors on the door-step, so you can take the GPS location without having to move from inside
	select_one list_teams	TeamNb	A1b. Surveyor & Tablet Number	A1b. Numéro de l'enquêteur et de la tablette					yes
	date	dateSurvey	A1c. Date of the household survey	A1c. Date de l'enquête					yes
	select_one list_AireDeSante	nameVillage	A1d. Select the name of the Health Area (Aire de Santé) in this list:	A1d. Choisissez le nom de l'aire de santé (District_Aire) dans cette liste:					yes
	text	otherVillage	If it changed, please enter the name of the village	autre Aire de Santé si elle a changé								selected(${nameVillage},'8888')
	integer	houseNb	A1e1. Please enter House Number given by your Map /Galileo	A1e1. Ecrivez SVP le numéro de la maison indiqué sur la carte /Galileo			(. <= 60) and (. >= 0)	! Number should be between 1 and 50 !	yes
	select_one list_nbvisits	nbvisits	A1e2. How many times did you visit this house?	A1e2. Combien de fois avez-vous visité cette maison?
	select_one list_housechoice	housechoice	A1e3. Did you need to look for another house AND If you have chosen another house, please say why:	A1e4. Avez-vous dû choisir une autre maison ET si vous avez choisi une autre maison, dites pourquoi:
	text	otherReason	A1e4. Which other reason?	A1e5. Quelle autre raison?								selected(${housechoice},'8888')
	calculate	householdID	Household ID in the consent form and on the Map	Identitié du foyer										concat('CM_',${nameVillage},'_',${houseNb},'_',${TeamNb},'_',${today})
	acknowledge	acknowledge_test	A1f. Please write ${householdID} in the consent form	A1f. SVP écrivez ce numéro sur la fiche de consentement: ${householdID}
	begin group	A_	-									selected(${consent1},'1')
	geopoint	GPShouse	A1g. Please, take the GPS point OUTDOORS (no roof)	A1g. SVP Prenez le point GPS à l'extérieur (pas de toit).					yes
	select_one list_street	HouseStreet	A2 How would you describe the street around the house ?	A2. Comment décririez-vous la rue à côté de la maison?					yes
	select_one list_environmenthh	HouseholdEnvironment	A3 How would you describe the house environment ?	A3. Comment décririez-vous l'environnement autour de la maison?					yes
	select_multiple list_houserisk	HouseRisk	A4a. Which risk factors are present in this house ?	A4a. Quels facteurs de risque sont présents à ce domicile?	MULTIPLE CHOICES POSSIBLE				yes
	text	otherHouseRisk	A4b. Which other risk factor ?(suggested by family or team)	A4b. Quel autre risque ? (suggéré par la famille ou l'équipe)								selected(${HouseRisk},'8888')
	integer	householdsize	A5 How many people belong to the household ?	A5. Combien de personnes appartiennent à ce FOYER	HOUSEHOLD DEFINITION:Number of people sharing a meal at least once a day for more than 2 wks during the last month disregarding family ties (or single person living in 1 house)	FOYER = Nombre de personnnes qui partagent un repas au moins 1 fois par jour, pendant au moins 2 semaines, au cours des dernières 4 semaines, indépendamment des liens familiaux (Y compris 1 personne seule sans repas partagé)			yes
	begin repeat	householdindividual	-	-												${householdsize}
	calculate	rangpresent	-	-										position(..)
	begin group	agepresent	-	-						field-list
	decimal	age	How old is Person N° ${rangpresent}	Quel age à la Personne N° ${rangpresent}			(. <= 100) and (. >= 0)	Sorry, number between 1 and 100
	select_one unite_age	yrmnth	Unit of age	Unité d'âge
	end group
	select_one m_f	sex	Is person N° ${rangpresent} male or female ?	La personne N°${rangpresent} est-elle de sexe féminin ou masculin ?
	end repeat
	begin group	AN_	Living animals	Animaux
	select_one yes_no	HHanimalsYN	A6.1. Did you keep any animals during last year (anytime)?	A6.1 Avez-vous gardé des animaux pendant la dernière année? (n'importe quand)					yes
	select_multiple list_animals	HHAnimals	A6. Which animals did you keep normally during the year?	A6. Quels animaux gardez-vous habituellement pendant l'année (en moyenne l'année passée)?								selected(${HHanimalsYN},'1')
	text	DetailOtherAnimals	What other animals do you have?	Quels autres animaux?								selected(${HHAnimals},'8888')
	integer	cattlebuffalo	How many Cattle/Buffalo do you keep normally (on average) during the year?	Combien de vaches/ bœufs/ buffles?			(. >= 1)					selected(${HHAnimals},'2')
	integer	horsedonkey	How many Horses/Donkeys do you keep normally (on average) during the year?	Combien de chevaux/ ânes/ mules?			(. >= 1)					selected(${HHAnimals},'3')
	integer	goats	How many Goats do you keep normally (on average) during the year?	Combien de chèvres?			(. >= 1)					selected(${HHAnimals},'4')
	integer	sheep	How many Sheep do you keep normally (on average) during the year?	Combien de moutons?			(. >= 1)					selected(${HHAnimals},'5')
	integer	pigs	How many Pigs do you keep normally (on average) during the year?	Combien de cochons?			(. >= 1)					selected(${HHAnimals},'6')
	integer	poultry	How many Poultry do you keep normally (on average) during the year?	Combien de volaille (poules, canards…)?			(. >= 1)					selected(${HHAnimals},'7')
	integer	chicks	How many Chicks do you keep normally (on average) during the year?	Combien de poussins			(. >= 1)					selected(${HHAnimals},'8')
	integer	dog	How many Dogs do you keep normally (on average) during the year?	Combien de chiens?			(. >= 1)					selected(${HHAnimals},'9')
	integer	cat	How many Cats do you keep normally (on average) during the year?	Combien de chats?			(. >= 1)					selected(${HHAnimals},'10')
	integer	rabits	How many Rabits do you keep normally (on average) during the year?	Combien de lapins?			(. >= 1)					selected(${HHAnimals},'11')
	integer	other	How many ${DetailOtherAnimals} do you keep normally (on average) during the year?	Combien de ${DetailOtherAnimals} ?			(. >= 1)					selected(${HHAnimals},'8888')
	end group
	select_one list_mainincomesource	mainincomesource	A7 What is the household’s main source of income?	A7. Quelle est la source principale de revenu du foyer?
	text	othersourceincome	A7b what other source of income	A7b. Quelle autre source de revenu?								selected(${mainincomesource},'8888')
	select_one yes_no	humanbittenyesno	B1a In your household, has anyone been bitten by a snake during the past 12 months (1 year) ? - this includes survivors & dead.	B1a. Dans votre ménage, est-ce quelqu'un a été mordu par un serpent pendant la dernière année (12 mois précis)? - ceci inclut les survivants et les décédés.	(HUMAN victim)	(victime humaine?)			yes
HUMAN VICTIMS	integer	nbhumanvictimstotal	B1b. How many persons from this household have been bitten during the past 12 months? - this includes survivors & dead.	B1b. Combien de personnes de ce ménage ont été mordues pdt les derniers 12 mois ? - ceci inclut les survivants et les décédés.	(all available & unavailable) If yes Write number =1,2,3..; if None=0)				yes			selected(${humanbittenyesno},'1')
	integer	nbhumanvictims	B1c. Among these victims how many are available to answer ? (- for themself or for a deceased victim )	B1c. Parmi ces personnes mordues, combien sont disponibles pour répondre - pour elles-mêmes ou pour une personne décédée?	(If yes Write number =1,2,3..; if None=0)				yes			selected(${humanbittenyesno},'1')
	integer	nbSBdeaths	B1d. How many unfortunately died because of a snakebite during the past 12 months??	B1d. Combien de personnes sont malheureusement décédées pendant les derniers 12 mois?	SAY YOU ARE SORRY & ASK WITH CAUTION (If yes Write number =1,2,3..; if None=0)				yes			selected(${humanbittenyesno},'1')
	begin repeat	detailshumanvictims	-													${nbhumanvictims}
	begin group	B_	Detailed questionnaire on persons bitten by a snake									selected(${humanbittenyesno},'1')
	calculate	ranghumanbitten	-											position(..)
	select_one list_rolevictim	rolevictim	B2.1. Who is the Victim N° ${ranghumanbitten}?	B2.1.Qui est la victime N°${ranghumanbitten}?
	select_one yes_no	consent2	B2. Did this VICTIM N° ${ranghumanbitten} give INFORMED CONSENT ? (Plus assent for ages 14-<21). You need a legal representative for all underage 0-21y, and for disabled, and dead victims.	B2. Est-ce que la victime N°${ranghumanbitten} a donné son CONSENTEMENT ECLAIRE?(Plus assentiment pour les 14-<21 ans). Un représentant légal est requis pour tous les mineurs 0-<21ans, handicapés, et victimes décédées.					yes
	begin group	Bh_	Humans	Humains								selected(${consent2},'1')
	select_one dead_alive	deadalive	Is this Victim N° ${ranghumanbitten} now alive or dead?	Est-ce que la victime N°${ranghumanbitten} est vivante ou décédée?					yes
	begin group	agevictim	-	-						field-list
	decimal	age	How old is Victim N° ${ranghumanbitten}	Quel est l'âge de la victime N°${ranghumanbitten} ?			(. <= 100) and (. >= 0)	Sorry, number between 1 and 100
	select_one unite_age	yrmnth	Unit of age	Unité d'âge
	end group
	integer	multiplebiteepisodes	B2.2. Victim N° ${ranghumanbitten} How many times have you been bitten by a snake during the past year-12 months?	B2.2. Victims N°${ranghumanbitten}: combien de fois avez-vous été mordu-e par un serpent cette dernière année (12 mois) : Nb épisodes?	(Different times, not during the same attack)
	select_one yes_no	hudateofbiteyn	B3. selected Victim N° ${ranghumanbitten}: We will talk only about your most RECENT snakebite: can you remember the precise date of the bite? Yes or no?	B3. Victime N°${ranghumanbitten}: Nous ne parlerons que de la morsure la plus récente: pouvez-vous vous rappeler la date précise de la morsure? Oui ou Non?
	select_one list_yearofbite	YearOfBite	B4a. Victim N° ${ranghumanbitten}: Pease say what YEAR you were bitten?	B4a. Quelle année ?
	select_one list_monthCam	MonthOfBite	B4b. Victim N° ${ranghumanbitten}: Please say the MONTH of the bite?	B4b. Quel mois de l'année?
	date	DateofVictim	B5. Can you Victim N°${ranghumanbitten} Please say the precise date/month/year of the bite? (IF NOT SURE SAY NO AND GO TO NEXT QUESTION ON MONTH/YEAR)	B5. Quelle date précise? Si vous n'êtes pas sûr-e, allez à la prochaine question.
	integer	MonthsAgo	B6. Victim N° ${ranghumanbitten}: If you are not sure how MANY MONTHS after NEW YEAR?	B6. Combien de mois après Nouvel An?								selected(${MonthOfBite},'9999')
	select_one list_timeRange	TimeRange	B7. Victim N°${ranghumanbitten}: Do you remember the time of day when you were bitten?	B7. À quelle heure de la journée?
	select_one list_victimOccupation	VictimOccupation	B8. Victim N°${ranghumanbitten}: What is your professional occupation (victim's occupation)	B8. Quelle est votre profession-métier-occupation?
	text	otheroccupationvictim	B8.2. Victim N°${ranghumanbitten}: What is your professional occupation?	B8b. Quelle (autre) profession-métier-occupation?								selected(${VictimOccupation},'8888')
	select_one list_biteScene	biteScene	B9. Victim N°${ranghumanbitten}: Where were you were bitten?	B9. Où étiez-vous lors de la morsure?
	text	typeplantation	B9b.. Which type of plantation (rice, banana, etc.)	B9b.. Quel type de plantation (bananes, riz, cannes, blé, ananas, cacao, etc) ?								selected(${biteScene},'7')
	geopoint	GPSbiteScene	B10. Can you get the GPS coordinates of Victim N°${ranghumanbitten}'s BITE SCENE	B10. Entrez les coordonnées GPS du lieu de la morsure (terrain, chambre,…)	SOP take the GPS of the scene if it's not too far (takes more than 10 minutes to locate)
	text	namebitescene	B10b. Victim N°${ranghumanbitten}: If you know, what is the NAME of this place where you were bitten (name of forest, village, closest famous place)	B10b. Si vous le connaissez, quel est le nom de l'endroit de la morsure (nom connu?)?	SOP write "0" (zero) if not known
	select_multiple list_activityAtBiteScene	activityAtBiteScene	B11. Victim N°${ranghumanbitten}: What were you doing when you were bitten?	B11.Que faisiez-vous juste avant la morsure?
	select_one list_partBodyBite	partBodyBite	B12. Victim N°${ranghumanbitten}: What part of your body was bitten?	B12. Quelle partie de votre corps a été mordue?
	select_one yes_no	SnakeSeenYN	B13. Victim N°${ranghumanbitten}: Did you or anyone see the snake?	B13. Avez-vous vu le serpent, vous-même ou un témoin?
	select_multiple list_reactions	Reactions	B14. Victim N°${ranghumanbitten}: How did you react after the bite?	B14. Comment avez-vous réagi après la morsure?	(multiple answers possible)
	begin group	SnakeDetails	Snake morphology details									selected(${SnakeSeenYN},'1')
	select_one list_snakeshortlist	snakeshortlist	B15. Victim N°${ranghumanbitten}: What’s the name of the snake that bit you ?	B15. Quel est le nom du serpent qui vous a mordu? (nom commun)
	text	othersnakerecognized	Which snake species did you recognize?	B15.b.Quelle autre nom ?								selected(${snakeshortlist},'8888')
	select_one list_SnakeColour	SnakeColour	B16. What was the colour of the snake that bit you Victim N°${ranghumanbitten}?	B16. De quelle couleur était le serpent qui vous a mordu ?
	text	SnakeColourExplain	B16/2 other colour	16.b. Quelle autre couleur ?								selected(${SnakeColour},'8888')
	select_one list_SnakeSize	SnakeSize	B17. What was the size of the snake that bit you Victim N°${ranghumanbitten}?	B17. De quelle taille était le serpent ?
	select_one list_snakescameroon	snakefromalbum	B18. Can you Victim N°${ranghumanbitten} recognize any of these snakes among this photo album?	B18. Pouvez-vous reconnaître le serpent parmi ces serpents de l'album photo ?
	end group
	select_multiple list_symptoms	symptoms	B19. Can you Victim N°${ranghumanbitten} describe which symptom(s) appeared immediately and up to one week?	B19. Pouvez-vous décrire quels symptômes sont apparus immédiatement et jusqu'à 1 semaine après la morsure ?
	select_one list_initialhelp	initialhelpwhere	B20. Where did you Victim N°${ranghumanbitten} seek initial help?	B20. Où avez-vous cherché de l'aide initialement ?
	select_one yes_no	takentofacilityYN	B21. Were you Victim N°${ranghumanbitten} taken to a health centre/hospital at any point?	B21. Avez-vous consulté un centre de santé/hôpital à un moment donné?
	select_multiple list_transporttofacility	transporttofacility	B22. How were you, Victim N°${ranghumanbitten}, taken to the hospital, health centre (or did you go by yourself (him-herself)?	B22. Comment avez-vous été transporté à la structure de santé? (ou avez-vous été vous-même?)	Select ALL means used (multiple choices)							selected(${takentofacilityYN},'1')
	text	othertransport	B22.2 Which other transport means?	B22.b. Quel autre moyen de transport ?								selected(${transporttofacility},'8888')
	text	healthfacilityname	B23. To which health centre was the person taken?	B23. A quel centre de santé avez-vous été transporté ?								selected(${takentofacilityYN},'1')
	geopoint	healthfacilityGPS	B23/2. if nearby and easy get the GPS coordinates of this facility	B23.b. S'il est près pouvez-vous prendre les coordonnées GPS de la structure de santé ? (si cela prend moins de 10 minutes).								selected(${takentofacilityYN},'1')
	select_one list_timebeforetransport	timebeforetransport	B24. After the snakebite, how long was it BEFORE the victim left for the health centre? (= Duration: bite to transport)	B24. Après la morsure, combien de temps avez-vous mis AVANT de vous déplacer vers le lieu de soins ? (Durée = morsure-transport)								selected(${takentofacilityYN},'1')
	select_one list_durationtransport	durationtransport	B25. How long was the journey (only the trip) to the health centre? (= Duration:transport to treatment centre)	B25. Combien de temps a pris le déplacement ou transport jusqu'au lieu du traitement ? (Durée = transport-arrivée)								selected(${takentofacilityYN},'1')
	select_multiple list_treatmentinthecommunity	treatmentinthecommunity	B26. Was there any treatment in the community, family, or by traditional healer	B26. Y-a-t-il eu un traitement dans la communauté, famille, ou médecine traditionnelle?
	text	other_ttt	B26.1. Which other treatment in the community ?	B26.a. Quel traitement a été donné dans la communauté?								selected(${treatmentinthecommunity},'8888')
	select_multiple list_treatmentinfacility	treatmentinfacility	B27. Which treatment was given at the health facility?	B27. Quel traitement a été donné dans la structure de santé ?								selected(${takentofacilityYN},'1')
	text	othertreatmentfacility	B27.1. Which other treatment was given at the health facility	B27.1. Quel autre(s) traitement(s) ?								selected(${treatmentinfacility},'8888')
	integer	nbvials	B27.2. If you remember: How many vials of antivenom ?	B27.2. Si vous vous souvenez: Combien d'ampoules d'antivenin /sérun antivenimeux?								selected(${treatmentinfacility},'1')
	select_one list_outcomeshumans	outcomeshumans	B28. What was the outcome of this snakebite?	B28. Quel a été la conséquence de cette morsure?
	select_one list_surgicaltreatments	surgicaltreatments	B29. Which wound or surgical treatments were needed ?	B29. Quelles lésions ou chirurgie ont été nécessaires ?	If skin symptoms were present
	select_multiple list_disability	disability	B30: Do you Victim N°${ranghumanbitten} suffer from any type of disability related to this snakebite?	B30. Souffrez-vous de séquelles ou handicaps liés à cette morsure?	multiple choices possible
	text	otherdisability	B30.1. What other type of disability?	Quel autre type de séquelle?								selected(${disability},'8888')
PHOTO SCENE	select_one yes_no	Consent3	P1a. Does this victim - or the legal representative - CONSENT that we take a PHOTOGRAPH of the surrounding environmnent SCENE where the snakebite happened ? (Plus assent for ages 14-<21)	Cette victime - ou son représentant légal - CONSENT-elle que l'on prenne une PHOTOGRAPHIE du lieu environnant l'accident ? (Plus assentiment pour les 14-<21 ans)	If YES take the photo no recognizable person on the photo
	image	imagescene	P1b. PHOTO of the surrounding environmnent	PHOTO de l'environnement								selected(${Consent3},'1')
PHOTO BODY	select_one yes_no	Consent4	P2a. Does the victim in this household bitten in the past 12 months (or legal representative) CONSENT that we take a PHOTOGRAPH of the snakebite WOUND on the body site (without the face) - anonymously	Est-ce que cette victime, mordue dans les 12mois, ou son représentant légal, accepte (CONSENT) que l'on prenne une PHOTOGRAPHIE de la lésion causée par le serpent sur le corps - en évitant de prendre tout le visage et les yeux (non-reconnaissable/ anonyme) (Plus assentiment pour les 14-<21 ans)	If YES take the photo (not the face)
	image	imagebody	P2b. PHOTO of the snakebite body site	PHOTO de la lésion	Without the face	Sans le visage-yeux						selected(${Consent4},'1')
COST	integer	money4snakebitetotal	B31 How much have you spent "roughly" for the TOTAL treatment of the bite and consequences (transport+medical)? In CFA	B31. Combien avez-vous dépensé "environ" pour le TOTAL du traitement de la morsure et de ses conséquences (transport+médical)? En CFA	Can be squipped if the following are precise
	integer	money4transport	B31.1.In transport to health care?	B31.1. En transport à la structure de santé?								selected(${takentofacilityYN},'1')
	integer	money4factility	B31.2.In medical expenses, in health facility setting?	B31.2. En dépenses médicales dans la structure de santé?								selected(${takentofacilityYN},'1')
	integer	money4antivenom	B31.3. In medical expenses, on antivenom?	B31.3. En dépenses médicales: antivenin?								selected(${treatmentinfacility},'1')
	integer	money4traditionalhealer	B31.4. In medical expenses, only by traditional healers?	B31.4. En dépenses médicales: tradi-praticiens?
	integer	money4pharmacy	B31.5.In medical expenses, in self-treatment / pharmacy:	B31.5. En dépenses médicales: traitement par l'individu lui-même ou pharmacie.
	integer	money4familyvisits	B31.6. In visits from family?	B31.6. En visites par la famille?
	integer	money4helperscarer	B31.7. In help and carers?	B31.7. En aide à domicile par des proches?
	integer	money4foodathospital	B31.8. In food during hospitalisation?	B31.8. En nourriture pendant l'hospitalisation?
	integer	money4culturalreligiousrituals	B31.9. In religious/cultural rituals?	B31.9. En rituels religieux/culturels?
	integer	money4othercosts	B31.10. In other unspecified costs?	B31.10. En autres dépenses ?
	select_multiple list_paymenttype	paymenttype	B32. How have you paid those expenses?	B32. Comment avez-vous payé ces dépenses?
	text	paymenttypeother	B32a which other payment types?	B32a Quels autres types de paiements?								selected(${paymenttype},'8888')
	select_one yes_no	loanorpayyn	B33. Did you have to have a loan to pay your medical expenses?	B33. Avez-vous emprunté pour payer ces dépenses médicales
	select_one list_sellortrade	sellortrade	B34. Did you have to sell or trade?	B34. Avez-vous dû vendre ou échanger des biens?
	select_one list_incapacitytowork	incapacitytowork	B35a. Did the snakebite affect your working ability?	B35a. Est-ce que la morsure a affecté votre capacité de travail ?
	select_one yes_no	normalactivityback	B35b. Have you returned now to your normal activity (100%)?	B35b. Ètes vous retourné-e actuellement à votre activité normale (100%)?
	begin group	Eco	-	-								selected(${normalactivityback},'1')
	integer	timetoworkagainiftotal	B36. How long was it before you could return to your NORMAL ACTIVITY? (WEEKS)	B36. Combien de temps (semaines) avez-vous mis avant de reprendre votre ACTIVITE NORMALE ?								selected(${incapacitytowork},'2')
	integer	timetoworkagainifpart	B36a. How long was it before you could return to your NORMAL ACTIVITY? (WEEKS)	B36.a. Combien de temps (semaines) avez-vous mis avant de reprendre votre ACTIVITE NORMALE ?								selected(${incapacitytowork},'3')
	end group
	integer	incomelost4incapacity	B37. What was the amount of income lost due to TOTAL incapacity by the victim in this period ?	B37. Combien de revenu (en CFA) avez-vous perdu à cause d'une incapacité pendant cette période?	local currency							selected(${incapacitytowork},'3')
	integer	totalincomelost4reducedproductivity	B38. How much income did you lose due to reduced productivity - per month (CFA per mth)	B38. Combien de revenu (en CFA par mois) avez-vous perdu à cause d'une productivité réduite ?								selected(${incapacitytowork},'3')
	integer	partlyincomelost4reducedproductivity	B38. How much income did you lose due to reduced productivity - per month (CFA per mth)	B38.a. Combien de revenu (en CFA par mois) avez-vous perdu à cause d'une productivité réduite ?								selected(${incapacitytowork},'2')
	select_one yes_no	familylostdays4victimyn	B39. Have your family members lost workdays to take care of the human victim?	B39. Les membres de votre ménage ont-ils perdu des jours de travail pour s'occuper de vous?
	integer	familylostdays4victimdays	B40. If yes how many days?	B40. Si oui, combien de jours ?								selected(${familylostdays4victimyn},'1')
	integer	familylostdays4victimmoney	B41. If yes, what was the amount of income lost due by the family member in this period? (CFA)	B41. Si oui, quel est le montant perdu par le membre de votre ménage pendant cette période (CFA)								selected(${familylostdays4victimyn},'1')
	select_one list_whydidbitehappen	whydidbitehappen	B42. In your opinion why do you think the snakebite happened?	B42. À votre avis, pourquoi avez-vous été mordu-e ?	ONLY ask the question but DON'T suggest answers: let them say, and surveyor will classify in mystical or accidental…
	end group
	end group
	end repeat
	select_one yes_no	humanbitepast10y	B1e1. Has anyone been bitten by a snake in this household in the previous 10 years?	B1e. Est-ce qu'une personne de ce ménage a été mordue dans les 10 ans auparavant?
	begin group	victims10y	victims10y	victims10y								selected(${humanbitepast10y},'1')
	integer	nbvictimspast10y	B1e2.How many people?	B1e2. Combien de personnes?
	begin repeat	repeatoldvictims	repeat old victims	repeat old victims												${nbvictimspast10y}
	calculate	rangoldvictim	-	-										position(..)
	integer	whenoldvictim	B1e3. How many years ago was person ${rangoldvictim} bitten ?	B1e3. Cela fait combien d'années que la personne N°${rangoldvictim} a été mordue?			(. <= 10) and (. >= 0)	Max.1-10 yrs/ans
	select_one yes_no	pastvictimdie	B1e4. Did person ${rangoldvictim} die from the snakebite?	B1e4. Est-ce que la personne N° ${rangoldvictim} est décédée ?
	select_one yes_no	pastvictimamputated	B1e5. Was person ${rangoldvictim} amputated or severely disabled?	B1e5. Est-ce que la personne N°${rangoldvictim} a été amputée ou sévèrement handicapée?
	end repeat
	end group
ANIMALS	select_one yes_no	animalbittenyesno	C1.0. Has any ANIMAL of this household been bitten by a snake during the past 12 months (1 year) ?	C1.0. Est-ce qu'un ANIMAL de votre ménage a été mordu au cours des 12 derniers mois (durant la dernière année)?
	begin group	C_	Bloc C: in case any of Animal losses:	C:								selected(${animalbittenyesno},'1')
	integer	totalanimalsbitten	C1a. Among your animals: How many species of animals suffered a snakebite in in the past 12 months ?	C1a. Parmi vos animaux: combien d'espèces d'animaux ont été mordus par un serpent au cours des derniers 12 mois ?	Write number of species (eg if 4 goats and 5 chicken write 2)	Ecrivez le nombre d'espèces ( ex: si 5 chèvres et 4 poules, écrivez 2)	(. >= 1)	cannot be zero
	begin repeat	detailseachanimalsbitten	Repeat Animal Number	Répétition animaux												${totalanimalsbitten}
	calculate	ranganimalbitten	-	-										position(..)
	select_one list_animals	animalsbitten	C1b. Which is the species of the group of animals number ${ranganimalbitten}?	C1b. Quelle est l'espèce du groupe d'animaux numéro ${ranganimalbitten}?
	text	OtherAnimalBitten	C1c. Which is the species of the animal was bitten?	C1c. Quelle est l'espèce de l'animal mordu ?								selected(${animalsbitten},'8888')
	integer	nbepisodes	C1d. For this animal species, how many episodes of snake attacks occured during the year? (Nb episodes)	C1d. Pour cette espèce animale combien y-a-t-il eu d'épisodes d'attaques de serpents dans l'année? (Nb épisodes)			(. >= 1)
	begin repeat	detailseachepisode	Repeat Animal Episode	Répétition épisodes animaux												${nbepisodes}
	calculate	rangepisode	-	-										position(..)
	integer	nbpergrp	C1e. For episode number ${rangepisode} how many animals of this species were bitten?	C1e. Pour l'épisode numéro ${rangepisode} combien d'animaux de cette espèce ont été mordus ?
	select_one list_howdiduconclude	howdiduconclude	C2. For this episode how did you conclude that the animal was bitten by a snake?	C2. Pour cet épisode comment avez-vous conclu que l'animal a été mordu par un serpent ?
	text	detailotherreason	C2/2. For this episode, which other reason to conclude that the animal was bitten by a snake	C2.2. Pourcet épisode, quelle autre raison avez-vous pour conclure que l'animal a été mordu par un serpent ?								selected(${howdiduconclude},'8888')
	select_one list_snakescameroon	animalsnakeidentified	C3. For this episode, did you identify the snake that bit the animal-s?	C3. Pour cet épisode, avez-vous identifié l'espèce de serpent?								selected(${howdiduconclude},'1')
	select_one list_snakescameroon	animalsnakeidentified2	C3.b. For this episode, did you identify the snake species?	C3.b. Pourcet épisode, avez-vous identifié l'espèce de serpent qui a mordu?								selected(${howdiduconclude},'2')
	select_one list_animalbodysite	animalbodysite	C4. For this episode, what body part of the animal was bitten?	C4. Pour cet épisode, sur quelle partie du corps l'animal a-t-il été mordu ?
	select_multiple list_animalsymptoms	animalsymptoms	C5. For this episode, which were the signs observed that lead you to say it was a snakebite?	C5. Pour cet épisode, quels étaient les signes cliniques vous amenant à penser qu'il s'agit d'un serpent?								not(selected(${howdiduconclude},'5'))
	text	otheranimalsymptoms1	C5b. Which other symptoms?	C5b. Quels autres symptômes ?								selected(${animalsymptoms},'8888')
	select_multiple list_animalsymptoms2	animalsymptoms2	C6. If the animal(s) was found dead, which were the signs observed that lead you to say it was a snakebite?	C6. Pour cet épisode, si l'animal a été retrouvé mort, quels étaient les signes observés faisant penser qu'il s'agit d'un serpent?								selected(${howdiduconclude},'5')
	text	otheranimalsymptoms2	C6b. Which other symptoms?	C6.b. Quels autres symptômes ?								selected(${animalsymptoms2},'8888')
	select_one yes_no	rememberanimalbite	C7a. Do you remember WHEN this episode number ${rangepisode} happened ?	C7.1. Vous souvenez-vous QUAND votre animal a été mordu ?	Do you remember the month
	select_one list_monthCam	monthanimalbite	C7b. Which MONTH of the year?	C7. Pendant quel mois de l'année?								selected(${rememberanimalbite},'1')
	select_one list_yearofbite	YearOfBiteAnimal	C7c. Which year?	C7.2. Pendant quelle année ?								selected(${rememberanimalbite},'1')
	select_one list_animalbitescene	animalbitescene	C8. For this episode, WHERE did the bite to the animal take place?	C8. Où l'accident a-t-il eu lieu ?
	select_one yes_no	animaltreatedyn	C9. Did you treat/seek treatment for the animal?	C9. Avez-vous traité/cherché un traitement pour l'animal ?
	select_one list_whotreatedanimal	whotreatedanimal	C10. Who treated the animal (s)?	C10. Qui a traité l'animal ?								selected(${animaltreatedyn},'1')
	select_multiple list_howtreatedanimal	howtreatedanimal	C11. What type of treatment?	C11. Quel type de traitement ?								selected(${animaltreatedyn},'1')
	select_multiple list_moneyonanimaltx	moneyonanimaltx	C12. Did you spend money in treatment expenses for your animal(s)?	C12. Avez-vous dépensé une somme pour traiter l'animal?								selected(${animaltreatedyn},'1')
	integer	animalmoneymodernmed	C12a. For this episode, how much did you spend on modern animal medicine ? (local currency per month)	C12.a. Combien (en CFA) avez-vous dépensé pour cet animal - en médecine "moderne"?								selected(${moneyonanimaltx},'2')
	integer	animalmoneytradimed	C12b. For this episode, how much did you spend on traditional animal medicine ? (local currency per month)	C12.b. Combien (en CFA) avez-vous dépensé en médecine "traditionnelle"?								selected(${moneyonanimaltx},'3')
	select_multiple list_animaloutcome	animaloutcome	C13. What was the outcome of the animal(s) bitten? (Multiple answers possible)	C13. Quelle a été la conséquence pour cet animal? (Réponses multiples possibles)
	select_multiple list_animalfoodsource	animalfoodsource	C14a. Was this animal species a source of food for your household? If yes, of what type of food?	C14a. Cet animal était-il une source de nourriture, si oui, laquelle ?
	text	otherfoodfromanimal	C14b. Which other food did you get from this animal	C14b. Quel autre nourriture?								selected(${animalfoodsource},'8888')
	select_multiple list_animalincometype	animalincometype	C15a. For this episode, was the affected animal a source of income for your household? If yes, what did you sell from the affected animal?	C15a. Cet animal était-il une source de REVENU, si oui, qu'avez-vous vendu de cet animal?
	text	otheranimalincometype	C15b. Which other item could you sell from this animal?	C15b. Quel autre objet de vente?								selected(${animalincometype},'8888')
	integer	milkperdayL	C15a. How many litres of milk per day?	C15a. Combien de litre de lait par jour?	On average							selected(${animalincometype},'1')
	integer	eggsperweeknb	C15b. How many eggs per week?	C15b. Combien d'œufs par semaine?	On average							selected(${animalincometype},'3')
	select_multiple list_usesofanimal	usesofanimal	C16. Was the affected animal also used for:	C16. L'animal affecté était-il aussi utilisé pour:
	text	otheruseofanimal	C16.1 What other use ?	C16.1. Quel autre usage ?								selected(${usesofanimal},'8888')
	text	impactfreetext	C17. (Optional) For animal number ${ranganimalbitten}, How has your daily life been affected by the loss of your animal?	C17. (à OPTION): Suite à la perte de cet animal, comment votre vie quotidienne a-t-elle été affectée?
	end repeat
	end repeat
	select_one yes_no	suddendeathsothercauses	C18. Did you have sudden death in your animals not related to snakebite during the past year?	C18. Avez-vous eu des morts soudaines d'animaux, non liées aux serpents, dans l'année passée ?
	end group
	begin group	D_	POVERTY INDEX CAMEROON	INDEX DE PAUVRETE CAMEROUN								selected(${consent1},'1')
	select_one list_school6to16	school6to16	D1. Do all household members ages 6 to 16 currently go to an officially recognized school or educational institution?	D1. Est-ce que tous les membres du ménage de 6 à 16 ans fréquentent une école ou institution d'éducation officiellement reconnue?
	select_one yes_no	mainoccupation1hr	D2. In the past four weeks, did any household member work with his/her main occupation in agriculture, animal husbandry, hunting, or fishing for at least one hour?	D2. Pendant les 4 semaines passées, est-ce qu'un membre de la famille a été principalement occupé dans l'agriculture, l'élevage, la chasse, la pêche, pendant au moins 1 heure.
	select_one list_frenchenglishmale	frenchenglishmale	D3. Can the male head/spouse read and write a simple sentence in French or English?	D3. Est-ce que l'homme (époux) peux lire et écrire une phrase simple en français ou anglais ?
	select_one list_frenchenglishfemale	frenchenglishfemale	D4. Can the (oldest) female head/spouse read and write a simple sentence in French or English?	D4. Est-ce que la femme (la plus âgée) épouse-principale peut lire et écrire une phrase simple en français ou anglais ?
	select_one list_floormaterial	floormaterial	D5. What is the main material of the floor of the residence?	D5. Quel est le matériau principal du sol de la maison?
	select_one list_cookingfuel	cookingfuel	D6. What is the main type of fuel used for cooking?	D6. Quel est le type de combustible principal pour cuisiner?
	select_one yes_no	electriciron	D7. Does the household have an electric iron?	D7. Le ménage possède-t-il un fer à repasser électrique?
	select_one list_radiotv	radiotv	D8. Does the household have a radio or a television?	D8. Votre ménage a-t-il une radio ou une TV?
	select_one yes_no	buffet	D9. Does your household have a buffet or wardrobe?	D9. Votre ménage comprend-t-il une commode ou une armoire?
	select_one list_internet	internet	D10. Does your household have (mobile) phone or internet access?	D10. Votre ménage inclut-il un téléphone (portable) ou un accès internet ?
	end group
	text	Additionalcomments	Do you have any additional comments? E.g. about snakes' impact on your life, etc?	Avez-vous d'autres commentaires? P.ex. l'impact général des serpents, sur votre vie, etc?	THANK THE FAMILY SINCERELY & turn-off GPS fct after use
	start	start	-	-					yes
	end	end	-	-					yes
	today	today	-	-
	deviceid	deviceid	-	-
END	end group

## Sheet: choices
list_name	name	label::English	label::Français
list_teams	1	1EL14	1EL14
list_teams	2	1RO15	1RO15
list_teams	3	2JE12	2JE12
list_teams	4	2TH13	2TH13
list_teams	5	3AR16	3AR16
list_teams	6	3MI01	3MI01
list_teams	7	team 7	équipe 7
list_teams	8	team 8	équipe 8
list_teams	8888	Other	Autre
list_nbvisits	1	Success on the 1st visit	Succès à la 1ère visite
list_nbvisits	2	Success after 2 visits	Succès à la 2ème visite
list_nbvisits	3	Success after 3 or more visits	Succès après 3 visites ou plus
list_nbvisits	4	No success after 1 visit, neeeded to find another house	Pas de succès après la 1ère visite, besoin de trouver une autre maison
list_nbvisits	5	No success after 2 visits, neeeded to find another house	Pas de succès après la 2ème visite, besoin de trouver une autre maison
list_nbvisits	6	No success after 3 visits or more, neeeded to find another house	Pas de succès après la 3ème visite(ou+), besoin de trouver une autre maison
list_housechoice	0	NO, the selected house was ok (occupied and people available)	NON, la maison sélectionnée était OK (occupée et personne disponible)
list_housechoice	1	Absent after several visit	Absents après plusieurs visites
list_housechoice	2	No real house on this spot	Pas de maison à cet endroit
list_housechoice	3	Abandonned house, ruin, construction site	Maison abandonnée, ruine, construction
list_housechoice	4	Building with several floors	Bâtiment à plusieurs étages
list_housechoice	5	Inaccessible, closed, security, dog, etc	Inaccessible, fermé, sécurité, chien, etc
list_housechoice	6	School	Ecole
list_housechoice	7	Religious site	Site religieux
list_housechoice	8	Hospital or health centre-post	Hôpital ou centre-poste de santé
list_housechoice	9	Animal shed-housing	Enclos pour animaux
list_housechoice	8888	Other reason	Autre raison
yes_no	1	Yes	Oui
yes_no	0	No	Non
m_f	1	Male	Masculin
m_f	0	Female	Féminin
unite_age	1	Year(s)	Année(s)
unite_age	0.0834	Month	Mois
unite_age	0.00274	Day	Jour(s)
list_street	1	House on PAVED road/street	Maison sur une rue/route GOUDRONNEE
list_street	2	House on DIRT road/street	Maison sur une rue/route de TERRE
list_street	3	House in the BUSH, NO street (small path - bicyle size)	Maison dans la BROUSSE (pas de rue adjacente, petit sentier non-praticable)
list_street	4	House in a FIELD, NO street (small path - bicyle size)	Maison dans les CHAMPS/PLANTATIONS (pas de rue adjacente, petit sentier non-praticable)
list_environmenthh	1	Semi-urban (surrounded by housing)	Semi-urbain (entouré de maisons)
list_environmenthh	2	Mostly fields-plantation	Surtout champs, plantations, cultures agricole
list_environmenthh	3	Mostly bush (non-cultivated)	Surtout brousse, non-cultivé
list_environmenthh	4	Mostly forest	Surtout forêt-jungle
list_environmenthh	8888	Other	Autre
list_houserisk	1	Grain and animal feed storage	Grenier, magasin d'aliments humains et animaux (et souris)
list_houserisk	2	Animal sheds close to house	Enclos, étable, abri pour animaux près de la maison
list_houserisk	3	Straw, branch, palm houses	Maisons en branchages, chaume, palmes
list_houserisk	4	Sleeping on the floor	Usage de dormir par terre
list_houserisk	5	No use of Mosquito nets	Non-usage de moustiquaires
list_houserisk	6	Outdoor toilet-latrine	Latrines-WC extérieurs
list_houserisk	7	Open field defecation (express it politely)	Défécation en plein air (formuler poliment)
list_houserisk	8888	Other (see next page)	Autre
list_houserisk	9999	None	Aucun
list_animals	2	Cattle, cows,oxes, or buffalos	Bétail, vaches, bœufs, buffles
list_animals	3	horses, donkeys, mules	Chevaux, ânes, mules
list_animals	4	goats	Chèvres
list_animals	5	sheep	Moutons
list_animals	6	pigs	Cochons, porcs
list_animals	7	poultry, chickens, ducks	Volaille, poulets, canards
list_animals	8	chicks, ducklings	Poussins, canetons
list_animals	9	dogs	Chiens
list_animals	10	cats	Chats
list_animals	11	rabits	Lapins
list_animals	8888	other	Autres
list_mainincomesource	1	Livestock breeding (any food animals)	Elevage d'animaux (d'alimentation)
list_mainincomesource	2	Pastoralist or nomadic livestock breeding	Pastoraliste nomade éleveur
list_mainincomesource	3	Farming (any crop)	Cultivateur (toute cultures)
list_mainincomesource	4	Plantation owner	Planteur
list_mainincomesource	5	Commercial self-employment	Commercial indépendant
list_mainincomesource	6	Employment	Employé, dépendant
list_mainincomesource	7	Daily worker (various jobs)	Travailleur journalier
list_mainincomesource	8	Public civil servant	Fonctionnaire public
list_mainincomesource	9	Fishing	Pêcheur
list_mainincomesource	10	Hunting	Chasseur
list_mainincomesource	11	Taxi / moto	Taxi / moto
list_mainincomesource	12	Remittance from foreign employment	Transferts de l'étranger (Diaspora)
list_mainincomesource	13	Remittance from national employment	Tranferts de fonds nationaux
list_mainincomesource	14	Pension	Pension, retraite
list_mainincomesource	8888	Other or Cannot say	Autre ou Ne peut pas dire
list_victimsNoYesHumAni	1	None	Non Aucune
list_victimsNoYesHumAni	2	Yes Human bitten	Morsure humaine
list_victimsNoYesHumAni	3	Yes some Animal(s) bittten	Morsure animales
list_rolevictim	1	ADULT MALE, MAN >21 yo	Homme adulte >,= 21 yo
list_rolevictim	2	ADULT FEMALE, WOMAN > 21 yo	Femme adulte >,= 21 yo
list_rolevictim	3	TEENAGER MALE >= 14 yo , <21 yo	Adolescent M >,= 14 yo and <21 yo
list_rolevictim	4	TEENAGER FEMALE >= 14 yo , <21 yo	Adolescent F >,= 14 yo and <21 yo
list_rolevictim	5	CHILD MALE, BOY <14 yo	Enfant garçon
list_rolevictim	6	CHILD FEMALE GIRL <14 yo¨	Enfant fille
list_rolevictim	7	OTHER VICTIM	Autre victime
dead_alive	8888	Dead	Décédé
dead_alive	9999	Alive	Vivant
list_monthCam	9999	Don't know	Ne sait pas
list_monthCam	1	January	Janvier
list_monthCam	2	February	Février
list_monthCam	3	March	Mars
list_monthCam	4	April	Avril
list_monthCam	5	May	Mai
list_monthCam	6	June	Juin
list_monthCam	7	July	Juillet
list_monthCam	8	August	Août
list_monthCam	9	September	Septembre
list_monthCam	10	October	Octobre
list_monthCam	11	November	Novembre
list_monthCam	12	December	Décembre
list_yearofbite	1	Year 2017	Année 2017
list_yearofbite	2	Year 2018	Année 2018
list_yearofbite	3	Year 2019	Année 2019
list_yearofbite	9999	Don't know	Ne sait pas
list_timeRange	1	6AM - noon	6h00 - midi
list_timeRange	2	Between noon(midday) and 6PM	midi - 18h00
list_timeRange	3	Between 6PM and midnight	18h00 - minuit
list_timeRange	4	Betwenn midnight and 6AM	minuit - 6h00
list_timeRange	9999	Don't know	Ne sait pas
list_victimOccupation	1	Farmer – agriculture worker	Fermier - agriculteur
list_victimOccupation	2	Sheppard - Cattle herder - pastoralist	Pastoraliste nomade éleveur
list_victimOccupation	3	Fisherman	Pêcheur
list_victimOccupation	4	Salesman -Self employed	Vendeur - indépendant
list_victimOccupation	5	Employee in a company/business	Employé, dépendant
list_victimOccupation	6	Daily worker (various jobs)	Travailleur journalier
list_victimOccupation	7	Public servant	Fonctionnaire publique
list_victimOccupation	8	School student	Etudiant, écolier
list_victimOccupation	9	University student	Etudiant à l'université
list_victimOccupation	10	Unemployed	Sans Emploi
list_victimOccupation	8888	Other	Autre
list_biteScene	1	In my house-indoors (except toilet)	À l'intérieur (sauf toilette)
list_biteScene	2	In the indoor toilet	À l'intérieur des toilettes
list_biteScene	3	In the outdoor toilet	À la toilette extérieure
list_biteScene	4	In backyard/ garden (around my house)	Dans le jardin de la maison
list_biteScene	5	Near the grain stock (food stock, animal feed)	Près du grenier / foin
list_biteScene	6	On the road/track	Sur la rue-sentier
list_biteScene	7	In the fields or plantations	Dans les champs / plantations
list_biteScene	8	In the pasture/ animal grazing area	Dans les pâturages des bêtes
list_biteScene	9	In the high grass	Dans les hautes herbes
list_biteScene	10	In river, stream, flooded land	Dans/près d'une rivère, ruisseau, zone inondée
list_biteScene	11	In a forest	Dans une forêt / jungle
list_biteScene	9999	Don’t know	Ne sait pas
list_activityAtBiteScene	1	Walking on a path	Marchait sur un sentier
list_activityAtBiteScene	2	Walking On a dirt road	Marchait sur une route de terre
list_activityAtBiteScene	3	Walking On a paved road	Marchait sur une route goudronée
list_activityAtBiteScene	4	Working in field	Travaillait dans un champ
list_activityAtBiteScene	5	Playing	Jouait
list_activityAtBiteScene	6	Sleeping on the floor	Dormait par terre
list_activityAtBiteScene	7	Sleeping in bed	Dormait dans le lit
list_activityAtBiteScene	8	Resting	Se reposait
list_activityAtBiteScene	9	Keeping cattle-animals	Gardait les animaux
list_activityAtBiteScene	10	Fishing	Pêchait
list_activityAtBiteScene	11	Hunting	Chassait
list_activityAtBiteScene	8888	Other	Autre
list_activityAtBiteScene	9999	Don’t know	Ne sait pas
list_partBodyBite	1	Foot-ankle- Calf	Pied-cheville-mollet
list_partBodyBite	2	Knee-Leg	Genou-Cuisse
list_partBodyBite	3	Hand-wrist-Arm	Main-poignet-bras
list_partBodyBite	4	Chest-Thorax	Thorax-poitrine
list_partBodyBite	5	Abdomen	Abdomen
list_partBodyBite	6	Genitals	Organes génitaux
list_partBodyBite	7	Head-face-neck	Tête-visage-cou
list_partBodyBite	8	Two or more body parts bitten (not including head or neck)	2 Parties ou plus (n'inclut pas tête-cou)
list_partBodyBite	9	Two or more body parts bitten including head or neck	2 Parties ou plus (incluant tête-cou)
list_reactions	1	Escapes walking-running	S'est enfuit en marchant-courant
list_reactions	2	froze and waited	Est resté immobile et a attendu
list_reactions	3	chased the snake	A chassé le serpent
list_reactions	4	kill the snake	A tué le serpent
list_reactions	5	took the snake to hospital killed or alive	A apporté le serpent à l'hôpital (mort ou vif)
list_reactions	6	captures the snake	A capturé le serpent
list_reactions	7	took a picture/video	A pris une Photo/Vidéo du Serpent
list_reactions	8888	Any other	Autre quelconque
list_reactions	9999	don’t know	Ne sait pas
list_SnakeColour	1	Dark	Foncé
list_SnakeColour	2	Green	Vert
list_SnakeColour	3	Multicoloured-blotched	Multi-colore, tâcheté
list_SnakeColour	8888	Other colour	Autre couleur
list_SnakeColour	9999	Don’t know	Ne sait pas
list_SnakeSize	1	<1m	< 1m
list_SnakeSize	2	1-2 m	1-2m
list_SnakeSize	3	> 2m	>2m
list_SnakeSize	9999	Unknown	Ne sait pas
list_snakeshortlist	1	Harmless colubrid	Couleuvre
list_snakeshortlist	2	Viper	Vipère
list_snakeshortlist	3	Cobra	Cobra
list_snakeshortlist	4	Mamba	Mamba
list_snakeshortlist	8888	Other suggested by the family member	Autre suggéré par le membre de la familly
list_snakeshortlist	9999	Don't know	Ne sait pas
list_snakescameroon	1	1. Saw-scaled viper a.k.a. carpet viper - Echis ocellatus/romani	1. Vipère ocellée, des pyramides - Echis ocellatus/romani
list_snakescameroon	2	2. Night adder - Causus maculatus	2. Vipère nocturne - Causus maculatus
list_snakescameroon	3	3. Puff adder - Bitis arietans	3. Vipère heurtante - Bitis arietans
list_snakescameroon	4	4. Gaboon viper & Nose-horned viper - Bitis gabonica & B.nasicornis	4. Vipère du Gabon et Vipère rhinocéros - Bitis gabonica & B.nasicornis
list_snakescameroon	5	5. Bush vipers - Atheris squamigera & A. broadleyi	5. Vipère rugueuse et arboricole - Atheris squamigera & A. broadleyi
list_snakescameroon	6	6. Stiletto snakes - Atractaspis	6. Atractaspis
list_snakescameroon	7	7. Gold’s Tree Cobra - Pseudohaje goldii	7. Faux-cobra de Gold, Naja arboricole de Gold - Pseudohaje goldii
list_snakescameroon	8	8. Banded Water Cobra - Naja annulata (aka Boulengerina)	8. Cobra aquatique rayé, Naja annelé - Naja annulata (aka Boulengerina)
list_snakescameroon	9	9. Egyptian Cobra - Naja haje	9. Cobra égyptien - Naja haje
list_snakescameroon	10	10. Forest/Black-&-White/Savannah cobra Naja melanoleuca/N. subfulva/N. savannula	10. Cobra de forêt/ Cobra noir et blanc/ de savanne - Naja melanoleuca/N. subfulva/N. savannula
list_snakescameroon	11	11. Black-necked Spitting Cobra - Naja nigricollis	11. Cobra cracheur à cou noir - Naja nigricollis
list_snakescameroon	12	12. . Unidentified cobra (between 7-11)	12. Cobra mais pas sûr lequel (parmi 7-11)
list_snakescameroon	13	13. Green mamba - Dendroaspis jamesoni	13. Mamba vert de Jameson - Dendroaspis jamesoni
list_snakescameroon	14	14. Boomslang - Dispholidus typus	14. Boomslang - Dispholidus typus
list_snakescameroon	15	15. Twigsnake - Thelotornis kirtlandii	15. Serpent-liane de Kirtland - Thelotornis kirtlandii
list_snakescameroon	16	16. Tree Snakes - Thrasops	16. Serpent noir, Serpent arboricole - Thrasops
list_snakescameroon	17	17. Herald snake - Crotaphopeltis	17. Serpent héraut - Crotaphopeltis
list_snakescameroon	18	18. House Snake - Boaedon & Lamprophis	18. Serpent des maisons - Boaedon & Lamprophis
list_snakescameroon	19	19. African Rock Python - Python sebae	19. Python de Seba - Python sebae
list_symptoms	1	None	Aucun
list_symptoms	2	Pain	Douleur
list_symptoms	3	Vomiting	Vomissements
list_symptoms	4	Swelling locally not beyond 1 joint	Œdème, tuméfaction, ne dépasse pas 1 articulation
list_symptoms	5	Progressive swelling beyond 1 joint	Œdème, tuméfaction "progressive" dépasse 1 articulation
list_symptoms	6	Bleeding from gums, mouth or hematomas	Saignements des gencives, bouche, ou hématomes spontanés
list_symptoms	7	Droopy eyes	Ptose palpébrale
list_symptoms	8	Double vision	Vision double
list_symptoms	9	Difficulty swallowing	Difficulter à avaler
list_symptoms	10	Difficulty breathing – shortness of breath	Difficulté respiratoire , dyspnée
list_symptoms	11	Bleeding from bite site only (not anyother body part)	Saignements uniquement du point de morsure
list_symptoms	8888	Other	Autre
list_initialhelp	1	Family-neighbours	Famille-voisins
list_initialhelp	2	Traditional practitioner	Tradi-praticien
list_initialhelp	3	Community health workerr	Agent de santé/ relai communautaire
list_initialhelp	4	Nurse or nurse assistant in a health post	Infirmier diplômé d'état ou aide-soignant dans un poste de sante
list_initialhelp	5	Health centre	Centre de santé
list_initialhelp	6	Medical doctor	Médecin dans un Centre Médical d'Arrondissement
list_transporttofacility	1	On foot	À pied
list_transporttofacility	2	Horse or other animal	Cheval ou autre animal
list_transporttofacility	3	Person cart	Charrette tractée par une personne
list_transporttofacility	4	Animal cart	Charrette tractée par un animal
list_transporttofacility	5	Bicycle/tricycle	Bicyclette, tricycle
list_transporttofacility	6	Motorcycle/similar	Moto
list_transporttofacility	7	Car/bus/truck or similar	Voiture, bus, ou similaire
list_transporttofacility	8	Ambulance	Ambulance
list_transporttofacility	8888	Other	Autre
list_timebeforetransport	1	Less than 2 hours	Moins de 2 heures
list_timebeforetransport	2	Between 2 and 5 hours	2 à 5 heures
list_timebeforetransport	3	More than 5 hours	Plus de 5 heures
list_durationtransport	1	Less than 2 hours	Moins de 2 heures
list_durationtransport	2	Between 2 and 5 hours	2 à 5 heures
list_durationtransport	3	More than 5 hours	Plus de 5 heures
list_treatmentinthecommunity	0	None	Aucun
list_treatmentinthecommunity	1	Tourniquet	Garrot
list_treatmentinthecommunity	2	Incision	Incision
list_treatmentinthecommunity	3	Succion	Suction
list_treatmentinthecommunity	4	Succion with alcohol	Succion à l'alcool
list_treatmentinthecommunity	5	Potassium powder	Pierre noire
list_treatmentinthecommunity	6	Hot water Massage	Massage à l'eau chaude
list_treatmentinthecommunity	7	Eating Chili	Manger du piment
list_treatmentinthecommunity	8	Herbs on the wound	Herbes
list_treatmentinthecommunity	9	Olive oil on the wound	Huile d'olive sur la plaie
list_treatmentinthecommunity	10	Prayers	Prières
list_treatmentinthecommunity	11	Urine on the wound	Urine sur la plaie
list_treatmentinthecommunity	8888	Other	Aurre
list_treatmentinfacility	1	Antivenom (intra-venous)	Antivenin
list_treatmentinfacility	2	Ventilatory support	Soutien ventilatoire
list_treatmentinfacility	8888	Other	Autre
list_treatmentinfacility	9999	Do not know	Ne sait pas
list_outcomeshumans	1	Full recovery	Guérison totale
list_outcomeshumans	2	Recovery with sequelae or disability (<50% of work reduction)	Guérison avec séquelles ou handicap partiel (réduction de moins de 50% de l'activité)
list_outcomeshumans	3	Recovery with severe disability (>50% of work reduction)	Guérison avec séquelles ou handicap sévère (réduction de plus de 50% de l'activité)
list_outcomeshumans	4	Death	Décès
list_surgicaltreatments	0	Mild wound, normal dressing, no specific surgery	Blessure légère, pansement simple, pas de chirurgie spécifique
list_surgicaltreatments	1	Moderate wound requiring care for >2weeks	Blessure moyenne, suivi pendant 2 semaines ou plus
list_surgicaltreatments	2	Skin retractions/scars not requiring surgery	Rétractions cicatricielles, sans chirurgie
list_surgicaltreatments	3	Skin retractions/scars requiring surgery	Rétractions cicatricielles, avec chirurgie
list_surgicaltreatments	4	Necrosis/gangrene not requiring amputation	Nécrose-gangrène, sans amputation
list_surgicaltreatments	5	Necrosis/gangrene requiring amputation	Nécrose-gangrène, avec amputation
list_disability	1	No disability	Pas de séquelle
list_disability	2	Difficulty walking	Difficulté à marcher
list_disability	3	Inability to walk	Incapacité de marcher
list_disability	4	Difficulty using arms/hands	Difficulté à utiliser les mains/bras
list_disability	5	Blindness	Cécité (aveugle)
list_disability	6	Stress preventing normal work-activities	Stress empêchant une activité normale
list_disability	7	Recurrent Nightmares and Memories	Cauchemars et souvenirs répétitifs
list_disability	8	Phobia to go back to place of bite	Phobie de retourner à l'endroit de la morsure
list_disability	8888	Other	Autre
list_paymenttype	1	Cash	Argent
list_paymenttype	2	Animals	Animaux
list_paymenttype	8888	Other items	Autre
list_sellortrade	0	No	Non
list_sellortrade	1	Livestock	Bétail
list_sellortrade	2	Land/ businesses	Terres/propriétés
list_sellortrade	3	Both	Les deux
list_sellortrade	8888	Other valuables	Autres
list_incapacitytowork	1	No	Non
list_incapacitytowork	2	Yes, partly	Oui partiellement
list_incapacitytowork	3	Yes, totally	Oui totallement
list_whydidbitehappen	1	Accidents (natural, it happens here)	Accident - ça arrive
list_whydidbitehappen	2	mystical (punishment)	Mystique - punition - mauvais sort
list_whydidbitehappen	8888	other	Autre
list_howdiduconclude	1	a. Because you, or a another person, witnessed the bite	a. Parce que vous, ou quelqu'un, a VU la morsure
list_howdiduconclude	2	b. Because the animal has been seen interacting with a snake (playing, fighting), a live/dead snake was found close to the animal	b. Parce que l'animal a été VU interagissant avec un serpent
list_howdiduconclude	3	c. Because you found fang marks on the animal	c. Parce que vous avez trouvé des MARQUES de crocs de serpents sur l'animal
list_howdiduconclude	4	d. Because you observed specific envenoming signs	d. Parce que vous avez observé des SIGNES spécifiques d'envenimation
list_howdiduconclude	5	e. Because you found the animal dead	e. Parce que vous avez trouvé l'animal MORT
list_howdiduconclude	8888	f. Other reason to conclude it was a snake	f. Pour une autre raison
list_animalbodysite	1	head, face, or neck	tête, museau, cou
list_animalbodysite	2	limbs	membres
list_animalbodysite	3	abdomen or thorax	abdomen ou thorax
list_animalbodysite	4	udder	pis, mamelles
list_animalbodysite	5	tail	queue
list_animalbodysite	9999	Do not know	Ne sait pas
list_animalsymptoms	1	local swelling (face, limb, other site)	Œdème, tuméfaction locale
list_animalsymptoms	2	bleeding (from eyes, ears, nose, gingiva, skin)	Saignement (yeux, oreilles, nez/museau, gencives, peau)
list_animalsymptoms	3	staggering and trembling	Ruades, tremblements
list_animalsymptoms	4	lethargy, depression	Léthargie, dépression
list_animalsymptoms	5	lameness	Boiterie
list_animalsymptoms	6	recumbency, the animal is unable to stand, is paralysed	Incapacité de se lever, paralysie
list_animalsymptoms	7	drooping of the eyelid	Ptose palpébrale
list_animalsymptoms	8	hypersalivation	Hypersalivation
list_animalsymptoms	9	respiratory difficulties	Difficulté respiratoire , dyspnée
list_animalsymptoms	8888	other signs	Autres signes
list_animalsymptoms	10	the animal was bitten by a snake but had no health issues	L'animal a été mordu par un serpent mais n'a pas d'anomalie de santé
list_animalsymptoms2	1	Local swelling (face, limb,other site)	Œdème, tuméfaction locale
list_animalsymptoms2	2	Bleeding (from eyes, ears, nose, gingiva, skin, blood in stool)	Saignement (yeux, oreilles, nez/museau, gencives, peau)
list_animalsymptoms2	3	Hypersalivation	Hypersalivation
list_animalsymptoms2	8888	Other signs	Autres signes
list_animalbitescene	1	don’t know	Ne sait pas
list_animalbitescene	2	in the house/farm	Dans la maison / ferme
list_animalbitescene	3	around the house/farm	Autour de la maison / ferme
list_animalbitescene	4	in a pen/stall/coop/stable	Dans l'enclos, poulailler, étable, écurie, abri d'animaux
list_animalbitescene	5	in the field/pasture	Dans le pâturage, champ
list_animalbitescene	6	in a plantation	Dans une plantation
list_animalbitescene	7	close to a river	Près d'une rivière
list_animalbitescene	8	in a forest	Dans une forêt / jungle
list_animalbitescene	8888	other	Autre
list_whotreatedanimal	1	You or a family member	Vous ou un membre de la famille
list_whotreatedanimal	2	The traditional healer	Le tradi-praticien
list_whotreatedanimal	3	The veterinarian	Le vétérinaire
list_whotreatedanimal	4	The community animal health worker (Paravet)	L'agent de santé animale communautaire (ParaVet)
list_howtreatedanimal	1	bloodletting	Saignée
list_howtreatedanimal	2	herbs	Herbes
list_howtreatedanimal	3	use of part of the snake, snake bile	Usage de parties de serpent, bile
list_howtreatedanimal	4	drinking milk	Boire du lait
list_howtreatedanimal	5	antivenom	Antivenin
list_howtreatedanimal	6	antibiotic injection	Antibiotique
list_howtreatedanimal	7	steroids	Stéroides
list_howtreatedanimal	8888	other	Autres
list_moneyonanimaltx	1	no	Non
list_moneyonanimaltx	2	yes on modern medicine	Oui en médecine moderne
list_moneyonanimaltx	3	yes on traditional medicine	Oui en médecine traditionnelle
list_animaloutcome	1	Found dead and not eaten	Trouvé mort , pas mangé
list_animaloutcome	2	Found dead and eaten	Trouvé mort ET mangé
list_animaloutcome	3	Found alive but finally died	Trouvé vivant, puis est mort
list_animaloutcome	4	Slaughtered and buried	Abattu et enterré
list_animaloutcome	5	Slaughtered and meat consumed	Abattu et viande consommée
list_animaloutcome	6	Slaughtered and meat sold for normal price	Abattu et viande vendue au prix normal
list_animaloutcome	7	Slaughtered and meat sold for salvage price	Abattu et viande vendue à un prix réduit
list_animaloutcome	8	Sold alive for the normal price	Vendu vivant pour le prix normal
list_animaloutcome	9	Sold alive for a cheaper (salvage) price	Vendu vivant pour un prix réduit
list_animaloutcome	10	Abortion	Avortement
list_animaloutcome	11	Full recovery with no sequelae	Guérison totale sans séquelles
list_animaloutcome	12	Recovery with loss of body part (ear, limb, ..)	Guérison avec amputation (oreille, membre)
list_animaloutcome	13	Recovery with infection-abscess	Guérison avec infection-abcès
list_animaloutcome	14	Recovery with lameness	Guérison avec boiterie
list_animaloutcome	8888	Other	Autre
list_animalfoodsource	0	No	Non
list_animalfoodsource	1	Milk	Lait
list_animalfoodsource	2	Meat	Viande
list_animalfoodsource	3	Eggs	Œufs
list_animalfoodsource	4	Blood	Sang
list_animalfoodsource	8888	Other	Autre
list_animalincometype	0	No	Non
list_animalincometype	1	Milk	Lait
list_animalincometype	2	Meat	Viande
list_animalincometype	3	Eggs	Œufs
list_animalincometype	4	Skin	Peau
list_animalincometype	5	Horns	Cornes
list_animalincometype	8888	Other	Autre
list_animalincometype	6	Wool	Laine
list_usesofanimal	1	Protection against snakes	Protection contre les serpents
list_usesofanimal	7	Protection in general	Protection en général
list_usesofanimal	2	Draught power	Animal de trait (charrue, charrette, etc)
list_usesofanimal	3	Transport of people or goods	Transport de personnes/produits
list_usesofanimal	4	Direct trade	Commercial
list_usesofanimal	5	Gifts	Dons
list_usesofanimal	6	Pet	Animal de compagnie
list_usesofanimal	8888	Other	Autre
list_AireDeSante	1	Bankim_Bankim Rural	Bankim_Bankim Rural
list_AireDeSante	2	Banyo_Mbamti Katarko	Banyo_Mbamti Katarko
list_AireDeSante	3	Djohong_Djohong	Djohong_Djohong
list_AireDeSante	4	Djohong_Ngaoui	Djohong_Ngaoui
list_AireDeSante	5	Meiganga_Meidougou	Meiganga_Meidougou
list_AireDeSante	6	Ngaoundere Rural_Beka Hossere	Ngaoundere Rural_Beka Hossere
list_AireDeSante	7	Ngaoundere Rural_Dibi	Ngaoundere Rural_Dibi
list_AireDeSante	8	Ngaoundere Rural_Likok	Ngaoundere Rural_Likok
list_AireDeSante	9	Ngaoundere Rural_Martap	Ngaoundere Rural_Martap
list_AireDeSante	10	Tignere_Tchabal Mbabo	Tignere_Tchabal Mbabo
list_AireDeSante	11	Akonolinga_Akak	Akonolinga_Akak
list_AireDeSante	12	Akonolinga_Endom	Akonolinga_Endom
list_AireDeSante	13	Akonolinga_Mengang	Akonolinga_Mengang
list_AireDeSante	14	Awae_Elat Minkom	Awae_Elat Minkom
list_AireDeSante	15	Awae_Mimbang	Awae_Mimbang
list_AireDeSante	16	Ayos_Nkoambang	Ayos_Nkoambang
list_AireDeSante	17	Bafia_Assala	Bafia_Assala
list_AireDeSante	18	Bafia_Balamba	Bafia_Balamba
list_AireDeSante	19	Bafia_Bokito	Bafia_Bokito
list_AireDeSante	20	Bafia_Ombessa	Bafia_Ombessa
list_AireDeSante	21	Bafia_Tsekane	Bafia_Tsekane
list_AireDeSante	22	Elig Mfomo_Nkengue	Elig Mfomo_Nkengue
list_AireDeSante	23	Eseka_Song Mbong	Eseka_Song Mbong
list_AireDeSante	24	Evodoula_Nloudou	Evodoula_Nloudou
list_AireDeSante	25	Mbalmayo_Metet	Mbalmayo_Metet
list_AireDeSante	26	Mbalmayo_Minlaba	Mbalmayo_Minlaba
list_AireDeSante	27	Mbalmayo_Nkolya	Mbalmayo_Nkolya
list_AireDeSante	28	Mbalmayo_Ossoessam	Mbalmayo_Ossoessam
list_AireDeSante	29	Mbandjock_Ndjore	Mbandjock_Ndjore
list_AireDeSante	30	Monatele_Eyenmeyong	Monatele_Eyenmeyong
list_AireDeSante	31	Nanga Eboko_Ngoulmekong	Nanga Eboko_Ngoulmekong
list_AireDeSante	32	Ndikinimeki_Nitoukou	Ndikinimeki_Nitoukou
list_AireDeSante	33	Ngog Mapubi_Boumnyebel	Ngog Mapubi_Boumnyebel
list_AireDeSante	34	Ngog Mapubi_Hebga	Ngog Mapubi_Hebga
list_AireDeSante	35	Ngog Mapubi_Matomb	Ngog Mapubi_Matomb
list_AireDeSante	36	Ngoumou_Ngoumou	Ngoumou_Ngoumou
list_AireDeSante	37	Ntui_Nyamanga Ii	Ntui_Nyamanga Ii
list_AireDeSante	38	Ntui_Talba	Ntui_Talba
list_AireDeSante	39	Obala_Endinding	Obala_Endinding
list_AireDeSante	40	Okola_Ebougsi	Okola_Ebougsi
list_AireDeSante	41	Okola_Elig Yen	Okola_Elig Yen
list_AireDeSante	42	Okola_Ngoya	Okola_Ngoya
list_AireDeSante	43	Okola_Okola	Okola_Okola
list_AireDeSante	44	Saa_Lebamzip	Saa_Lebamzip
list_AireDeSante	45	Saa_Nkolang	Saa_Nkolang
list_AireDeSante	46	Yoko_Djole	Yoko_Djole
list_AireDeSante	47	Yoko_Linte	Yoko_Linte
list_AireDeSante	48	Yoko_Ngambe Tikar	Yoko_Ngambe Tikar
list_AireDeSante	49	Yoko_Yoko	Yoko_Yoko
list_AireDeSante	50	Abong Mbang_Angossas	Abong Mbang_Angossas
list_AireDeSante	51	Abong Mbang_Ankoung	Abong Mbang_Ankoung
list_AireDeSante	52	Abong Mbang_Atok	Abong Mbang_Atok
list_AireDeSante	53	Batouri_Batouri Nord 2	Batouri_Batouri Nord 2
list_AireDeSante	54	Bertoua_Diang	Bertoua_Diang
list_AireDeSante	55	Bertoua_Grand Mboulaye	Bertoua_Grand Mboulaye
list_AireDeSante	56	Bertoua_Radio	Bertoua_Radio
list_AireDeSante	57	Betare Oya_Bitom	Betare Oya_Bitom
list_AireDeSante	58	Betare Oya_Dang Patou	Betare Oya_Dang Patou
list_AireDeSante	59	Doume_Doume I	Doume_Doume I
list_AireDeSante	60	Garoua Boulaï_Bindiba	Garoua Boulaï_Bindiba
list_AireDeSante	61	Mbang_Lila	Mbang_Lila
list_AireDeSante	62	Messamena_Ngoulemakong	Messamena_Ngoulemakong
list_AireDeSante	63	Moloundou_Nguilili	Moloundou_Nguilili
list_AireDeSante	64	Moloundou_Salapoumbé	Moloundou_Salapoumbé
list_AireDeSante	65	Ndelele_Kentzou	Ndelele_Kentzou
list_AireDeSante	66	Ndelele_Mindourou	Ndelele_Mindourou
list_AireDeSante	67	Nguelemendouka_Ngoap	Nguelemendouka_Ngoap
list_AireDeSante	68	Yokadouma_Ngatto	Yokadouma_Ngatto
list_AireDeSante	69	Bogo_Balda	Bogo_Balda
list_AireDeSante	70	Bogo_Guingley	Bogo_Guingley
list_AireDeSante	71	Gazawa_Gawel	Gazawa_Gawel
list_AireDeSante	72	Guidiguis_Golonghini	Guidiguis_Golonghini
list_AireDeSante	73	Guidiguis_Goundaye	Guidiguis_Goundaye
list_AireDeSante	74	Guidiguis_Kofide	Guidiguis_Kofide
list_AireDeSante	75	Hina_Gamdougoum	Hina_Gamdougoum
list_AireDeSante	76	Hina_Gawar	Hina_Gawar
list_AireDeSante	77	Kar Hay_Doukoula 2	Kar Hay_Doukoula 2
list_AireDeSante	78	Kar Hay_Going Tabla	Kar Hay_Going Tabla
list_AireDeSante	79	Kar Hay_Guissia	Kar Hay_Guissia
list_AireDeSante	80	Kar Hay_Zouaye	Kar Hay_Zouaye
list_AireDeSante	81	Kousseri_Zimado	Kousseri_Zimado
list_AireDeSante	82	Kousseri_Zina	Kousseri_Zina
list_AireDeSante	83	Maga_Mazera	Maga_Mazera
list_AireDeSante	84	Maroua I_Beguele	Maroua I_Beguele
list_AireDeSante	85	Maroua I_Katoual	Maroua I_Katoual
list_AireDeSante	86	Maroua I_Makabaye	Maroua I_Makabaye
list_AireDeSante	87	Maroua III_Kodek	Maroua III_Kodek
list_AireDeSante	88	Maroua III_Kongola	Maroua III_Kongola
list_AireDeSante	89	Maroua III_Ouro Zangui	Maroua III_Ouro Zangui
list_AireDeSante	90	Meri_Douroum	Meri_Douroum
list_AireDeSante	91	Meri_Douvangar	Meri_Douvangar
list_AireDeSante	92	Meri_Meftek	Meri_Meftek
list_AireDeSante	93	Mindif_Mindif	Mindif_Mindif
list_AireDeSante	94	Mindif_Mogom	Mindif_Mogom
list_AireDeSante	95	Mora_Mehe	Mora_Mehe
list_AireDeSante	96	Moulvoudaye_Daram	Moulvoudaye_Daram
list_AireDeSante	97	Moulvoudaye_Guirling	Moulvoudaye_Guirling
list_AireDeSante	98	Moulvoudaye_Kolara	Moulvoudaye_Kolara
list_AireDeSante	99	Moulvoudaye_Korre	Moulvoudaye_Korre
list_AireDeSante	100	Moutourwa_Damaï	Moutourwa_Damaï
list_AireDeSante	101	Pette_Doubbel	Pette_Doubbel
list_AireDeSante	102	Pette_Pette	Pette_Pette
list_AireDeSante	103	Tokombere_Makalingai	Tokombere_Makalingai
list_AireDeSante	104	Tokombere_Mokio	Tokombere_Mokio
list_AireDeSante	105	Tokombere_Palbara	Tokombere_Palbara
list_AireDeSante	106	Tokombere_Tokombere 1	Tokombere_Tokombere 1
list_AireDeSante	107	Tokombere_Tokombere 2	Tokombere_Tokombere 2
list_AireDeSante	108	Vele_Kouro Mokdaye	Vele_Kouro Mokdaye
list_AireDeSante	109	Yagoua_Vounaloum	Yagoua_Vounaloum
list_AireDeSante	110	Edea_Logbajeck	Edea_Logbajeck
list_AireDeSante	111	Edea_Mouanko	Edea_Mouanko
list_AireDeSante	112	Loum_Loum 2	Loum_Loum 2
list_AireDeSante	113	Manjo_Manjo Ii_(Ngol)	Manjo_Manjo Ii_(Ngol)
list_AireDeSante	114	Mbanga_Kotto	Mbanga_Kotto
list_AireDeSante	115	Mbanga_Matouké	Mbanga_Matouké
list_AireDeSante	116	Mbanga_Mission Catholique	Mbanga_Mission Catholique
list_AireDeSante	117	Mbanga_Mombo	Mbanga_Mombo
list_AireDeSante	118	Mbanga_Muyuka	Mbanga_Muyuka
list_AireDeSante	119	Melong_Baré	Melong_Baré
list_AireDeSante	120	Melong_Essekou	Melong_Essekou
list_AireDeSante	121	Ndom_Nsigmbongo	Ndom_Nsigmbongo
list_AireDeSante	122	Njombe Penja_Penja I	Njombe Penja_Penja I
list_AireDeSante	123	Nkondjock_Ndocktiba	Nkondjock_Ndocktiba
list_AireDeSante	124	Nkongsamba_Ebone	Nkongsamba_Ebone
list_AireDeSante	125	Nkongsamba_Ekol Mbeng	Nkongsamba_Ekol Mbeng
list_AireDeSante	126	Pouma_Saint André	Pouma_Saint André
list_AireDeSante	127	Bibemi_Bidé	Bibemi_Bidé
list_AireDeSante	128	Bibemi_Padarmé	Bibemi_Padarmé
list_AireDeSante	129	Figuil_Karéwa	Figuil_Karéwa
list_AireDeSante	130	Figuil_Lam	Figuil_Lam
list_AireDeSante	131	Garoua I_Garoua Winde	Garoua I_Garoua Winde
list_AireDeSante	132	Garoua II_Nassarao	Garoua II_Nassarao
list_AireDeSante	133	Golombe_Sorawel	Golombe_Sorawel
list_AireDeSante	134	Golombe_Tchontchi	Golombe_Tchontchi
list_AireDeSante	135	Guider_Libé	Guider_Libé
list_AireDeSante	136	Guider_Mousgoy	Guider_Mousgoy
list_AireDeSante	137	Lagdo_Badankali	Lagdo_Badankali
list_AireDeSante	138	Lagdo_Bakona	Lagdo_Bakona
list_AireDeSante	139	Lagdo_Gounougou	Lagdo_Gounougou
list_AireDeSante	140	Lagdo_Lamoudam	Lagdo_Lamoudam
list_AireDeSante	141	Mayo Oulo_Bossoum	Mayo Oulo_Bossoum
list_AireDeSante	142	Mayo Oulo_Wafo	Mayo Oulo_Wafo
list_AireDeSante	143	Ngong_Babla	Ngong_Babla
list_AireDeSante	144	Ngong_Djéfatou	Ngong_Djéfatou
list_AireDeSante	145	Ngong_Ndjola	Ngong_Ndjola
list_AireDeSante	146	Pitoa_Bé	Pitoa_Bé
list_AireDeSante	147	Pitoa_Dolla	Pitoa_Dolla
list_AireDeSante	148	Pitoa_Holma	Pitoa_Holma
list_AireDeSante	149	Poli_Boumba	Poli_Boumba
list_AireDeSante	150	Poli_Fignolé	Poli_Fignolé
list_AireDeSante	151	Rey Bouba_Alpha	Rey Bouba_Alpha
list_AireDeSante	152	Rey Bouba_Dobinga	Rey Bouba_Dobinga
list_AireDeSante	153	Rey Bouba_Kong Rong	Rey Bouba_Kong Rong
list_AireDeSante	154	Rey Bouba_Momboré	Rey Bouba_Momboré
list_AireDeSante	155	Rey Bouba_Sinassi	Rey Bouba_Sinassi
list_AireDeSante	156	Rey Bouba_Somessi	Rey Bouba_Somessi
list_AireDeSante	157	Tchollire_Kali	Tchollire_Kali
list_AireDeSante	158	Tchollire_Sakdjé	Tchollire_Sakdjé
list_AireDeSante	159	Touboro_Dompta	Touboro_Dompta
list_AireDeSante	160	Bali_Bali Catholic	Bali_Bali Catholic
list_AireDeSante	161	Bamenda_Mbachongwa	Bamenda_Mbachongwa
list_AireDeSante	162	Bamenda_Ntankah	Bamenda_Ntankah
list_AireDeSante	163	Batibo_Ashong	Batibo_Ashong
list_AireDeSante	164	Batibo_Widikum	Batibo_Widikum
list_AireDeSante	165	Fundong_Aduk	Fundong_Aduk
list_AireDeSante	166	Fundong_Belo	Fundong_Belo
list_AireDeSante	167	Fundong_Fuanantui	Fundong_Fuanantui
list_AireDeSante	168	Fundong_Mentang	Fundong_Mentang
list_AireDeSante	169	Kumbo East_Mbiame	Kumbo East_Mbiame
list_AireDeSante	170	Kumbo East_Tatum	Kumbo East_Tatum
list_AireDeSante	171	Kumbo East_Wasi Ber	Kumbo East_Wasi Ber
list_AireDeSante	172	Kumbo West_Kumbo Cma	Kumbo West_Kumbo Cma
list_AireDeSante	173	Ndop_Babessi	Ndop_Babessi
list_AireDeSante	174	Ndop_Babungo	Ndop_Babungo
list_AireDeSante	175	Ndop_Bamali	Ndop_Bamali
list_AireDeSante	176	Nkambe_Fonfuka	Nkambe_Fonfuka
list_AireDeSante	177	Nkambe_Misaje	Nkambe_Misaje
list_AireDeSante	178	Santa_Mbeme	Santa_Mbeme
list_AireDeSante	179	Santa_Menka	Santa_Menka
list_AireDeSante	180	Santa_Ntoh	Santa_Ntoh
list_AireDeSante	181	Wum_Bu	Wum_Bu
list_AireDeSante	182	Wum_Weh Azoh	Wum_Weh Azoh
list_AireDeSante	183	Bafang_Bana	Bafang_Bana
list_AireDeSante	184	Bafang_Manila	Bafang_Manila
list_AireDeSante	185	Bafang_Baboutcheu-Ngaleu	Bafang_Baboutcheu-Ngaleu
list_AireDeSante	186	Baham_Baham	Baham_Baham
list_AireDeSante	187	Bamendjou_Bahouan I	Bamendjou_Bahouan I
list_AireDeSante	188	Bandja_Fondanti	Bandja_Fondanti
list_AireDeSante	189	Bandja_Fondjo Mekwet	Bandja_Fondjo Mekwet
list_AireDeSante	190	Bandjoun_Batoufam	Bandjoun_Batoufam
list_AireDeSante	191	Bandjoun_Bayangam	Bandjoun_Bayangam
list_AireDeSante	192	Bandjoun_Djiomghouo	Bandjoun_Djiomghouo
list_AireDeSante	193	Bandjoun_Haa	Bandjoun_Haa
list_AireDeSante	194	Bandjoun_Pete	Bandjoun_Pete
list_AireDeSante	195	Bangangte_Bangoua	Bangangte_Bangoua
list_AireDeSante	196	Bangangte_Bassamba	Bangangte_Bassamba
list_AireDeSante	197	Bangourain_Kourom	Bangourain_Kourom
list_AireDeSante	198	Batcham_Bambi	Batcham_Bambi
list_AireDeSante	199	Batcham_Bamougong	Batcham_Bamougong
list_AireDeSante	200	Batcham_Bangang Chefferie_Ouest	Batcham_Bangang Chefferie_Ouest
list_AireDeSante	201	Batcham_Batcham Fiela	Batcham_Batcham Fiela
list_AireDeSante	202	Dschang_Baleveng	Dschang_Baleveng
list_AireDeSante	203	Dschang_Doumbouo	Dschang_Doumbouo
list_AireDeSante	204	Dschang_Fokoue	Dschang_Fokoue
list_AireDeSante	205	Dschang_Ndoh Djuititsa	Dschang_Ndoh Djuititsa
list_AireDeSante	206	Foumban_Matoumbain	Foumban_Matoumbain
list_AireDeSante	207	Foumbot_Maka Ii	Foumbot_Maka Ii
list_AireDeSante	208	Galim_Bamendjing	Galim_Bamendjing
list_AireDeSante	209	Galim_Galim	Galim_Galim
list_AireDeSante	210	Kekem_Bayon	Kekem_Bayon
list_AireDeSante	211	Kekem_Kékem	Kekem_Kékem
list_AireDeSante	212	Kouoptamo_Koupara	Kouoptamo_Koupara
list_AireDeSante	213	Kouoptamo_Njindoun	Kouoptamo_Njindoun
list_AireDeSante	214	Kouoptamo_Njitapon	Kouoptamo_Njitapon
list_AireDeSante	215	Malantouen_Malantouen	Malantouen_Malantouen
list_AireDeSante	216	Massangam_Matoufa	Massangam_Matoufa
list_AireDeSante	217	Mbouda_Bafounda	Mbouda_Bafounda
list_AireDeSante	218	Mbouda_Balepo	Mbouda_Balepo
list_AireDeSante	219	Mbouda_Toumaka	Mbouda_Toumaka
list_AireDeSante	220	Mifi_Baye	Mifi_Baye
list_AireDeSante	221	Mifi_Kongso Bamougoum	Mifi_Kongso Bamougoum
list_AireDeSante	222	Mifi_Kouogouo	Mifi_Kouogouo
list_AireDeSante	223	Penka Michel_Balessing	Penka Michel_Balessing
list_AireDeSante	224	Ambam_Abang Minko	Ambam_Abang Minko
list_AireDeSante	225	Ambam_Meyo Centre	Ambam_Meyo Centre
list_AireDeSante	226	Djoum_Djoum	Djoum_Djoum
list_AireDeSante	227	Djoum_Nkolenyeng	Djoum_Nkolenyeng
list_AireDeSante	228	Ebolowa_Efoulan	Ebolowa_Efoulan
list_AireDeSante	229	Ebolowa_Nnemeyong 2	Ebolowa_Nnemeyong 2
list_AireDeSante	230	Lolodorf_Atog Boga	Lolodorf_Atog Boga
list_AireDeSante	231	Meyomessala_Enyeng	Meyomessala_Enyeng
list_AireDeSante	232	Zoetele_Mfouladja	Zoetele_Mfouladja
list_AireDeSante	233	Buea_Bokwaongo	Buea_Bokwaongo
list_AireDeSante	234	Ekondo Titi_Ekondo Titi	Ekondo Titi_Ekondo Titi
list_AireDeSante	235	Fontem_Azi	Fontem_Azi
list_AireDeSante	236	Fontem_Menji	Fontem_Menji
list_AireDeSante	237	Konye_Kurume	Konye_Kurume
list_AireDeSante	238	Konye_Matoh Butu	Konye_Matoh Butu
list_AireDeSante	239	Konye_Nyandong	Konye_Nyandong
list_AireDeSante	240	Limbe_Idenau	Limbe_Idenau
list_AireDeSante	241	Mamfe_Bachuo Akagbe	Mamfe_Bachuo Akagbe
list_AireDeSante	242	Mamfe_Tali	Mamfe_Tali
list_AireDeSante	243	Muyuka_Ekona	Muyuka_Ekona
list_AireDeSante	244	Nguti_Manyemen	Nguti_Manyemen
list_AireDeSante	245	Tiko_Likomba	Tiko_Likomba
list_AireDeSante	246	Tiko_Tiko Town	Tiko_Tiko Town
list_AireDeSante	247	Tombel_Ndom	Tombel_Ndom
list_AireDeSante	248	Tombel_Nyasoso	Tombel_Nyasoso
list_AireDeSante	249	Wabane_Bamumbu	Wabane_Bamumbu
list_AireDeSante	250	Wabane_Fotang	Wabane_Fotang
list_AireDeSante	8888	Other AIRE DE SANTE	Autre AIRE DE SANTE
list_mainjob	1	A. No male head/spouse	Pas d'homme (époux)
list_mainjob	2	B. Does not work, or paid wages on a daily basis or contract/piece-rate in agriculture	Ne travaille pas OU payé comme journalier OU contrat à la pièce dans l'AGRICULTURE
list_mainjob	3	C. Paid wages on a daily basis or contract/piece-rate in non-agriculture	Payé un salaire journalier OU payé comme journalier OU contrat à la pièce dans un domaine NON-AGRICOLE
list_mainjob	4	D. Self-employed in agriculture	Indépendant dans l'AGRICULTURE
list_mainjob	5	E. Self-employed in non-agriculture	Indépendant NON-AGRICOLE
list_mainjob	6	F. Paid wages on a long-term basis in agriculture or non-agriculture	Payé un salaire à long terme (Agricole ou Non-agricole)
list_school6to16	1	No	Non
list_school6to16	2	Yes	Oui
list_school6to16	3	No members ages 6 to 16	Pas de membres âgés de 6 à 16 ans
list_frenchenglishmale	1	A. No	Non
list_frenchenglishmale	2	B. Only English	Seulement en anglais
list_frenchenglishmale	3	C. Only French	Seulement en français
list_frenchenglishmale	4	D. No male head/spouse	Pas d'homme (époux)
list_frenchenglishmale	5	E. Both French and English	Oui en anglais ET français
list_frenchenglishfemale	1	A. No	Non
list_frenchenglishfemale	2	B. Only English	Seulement en anglais
list_frenchenglishfemale	3	C. Only French	Seulement en français
list_frenchenglishfemale	4	D. No female head-spouse (oldest female)	Pas de femme (épouse principale)
list_frenchenglishfemale	5	E. Both French and English	Oui en anglais ET français
list_floormaterial	1	A. Dirt, or other	Terre ou autre
list_floormaterial	2	B. Wood, cement, or tile	Bois, ciment, ou carreaux
list_cookingfuel	1	A. Collected/gifted firewood, or other	Bois récolté ou donné
list_cookingfuel	2	B. Purchased firewood, kerosene/paraffin/petroleum, charcoal, sawdust/wood chips, electricity, or does not cook	Bois acheté, kérosène, paraffine, pétrole, charbon, sciure/copeaux bois, électricité, ou ne cuisine pas
list_cookingfuel	3	C. LPG (liquid propane gas)	Gaz naturel, gaz propane liquide
list_radiotv	1	No	Non
list_radiotv	2	Only radio	Radio seulement
list_radiotv	3	Television (regardless of radio)	Télévision (avec ou sans radio)
list_internet	1	a. No	Non
list_internet	2	b. (Mobile) phone	Téléphone (portable ou pas)
list_internet	3	c. Internet	Internet
list_internet	4	d. Both	Les deux

## Sheet: settings
form_title	instance_name	default_language
snakebyte	concat('CM_',${nameVillage},'_',${houseNb},'_',${TeamNb},'_',${today})	Français

## Sheet: StandardRules
type	name	label	hint	constraint	constraint_message	required	appearance	default	relevant	read_only	calculation	hint::chinese	label::chinese	image	audio	image::english	media::audio::chinese	media::video
text	some_text	This is a basic fill in the blank question.	Hints provide additional information about a question that is displayed less prominently.
note	text_image_audio_video_test	This question shows how to use translations and media types.	In order to select a different translation press your phone's menu button and you should see a "Change Language" button. In order to add mediafiles put them in your phone's odk/forms/[formname]-media folder.									ni hao	您好	img_test.jpg	audio_test.wav	img_test_2.jpg	chinese_audio.wav	test.mov
integer	a_integer	Enter a integer:						123
decimal	a_decimal	Enter a decimal:	This question has a constraint so that the decimal must be less that the integer.	. <= ${a_integer}	You can set the toast that appears when a constraint is violated.
calculate	calculate										${a_integer}+${a_decimal}
note	calculate_test_output	The sum of the integer and decimal: ${calculate}
select_one yes_no	select_example	This is a select_one type question.	In the type column you must include the name of a choices list that sets the available options. Choices lists are specified on the choices sheet.
text	required_text	Required field	You have to enter something to continue.			yes
acknowledge	acknowledge_test	Acknowledge prompts can be used to indicate some action was completed. For example, a real prompt might read, "Inform the subject how the data collected on them will be used."
select_one yes_no	skip_example	Skip the next question?
text	skipable_question	This question will be skipped if its "relevant" column is false.	You can also have skip logic for groups.						selected(${skip_example}, 'no')
begin repeat	repeat_test	A repeat
text	repeating_question	This is a repeating question.	You can also repeat groups of questions.
end repeat	repeat_test
begin group	group_test	A group					field-list
note	field_list_note	Using a group with a field-list appearance you can make multiple promps appear on the same screen.
select_multiple yes_no	select_multiple_1	Select multiple 1		not(selected(., 'yes') and selected (., 'no'))	You can't select yes and no.	no	minimal
select_multiple a_b	select_multiple_2	select multiple 2
end group	group_test
begin group	table_list_example	table-list group					table-list
select_one yes_no	table_list_question_1	Table list question 1	A hint
select_one yes_no	table_list_question_2	Table list question 2	A hint
end group	table_list_example
note	select_appearance_note	The following questions demo different appearance attributes for select type questions
begin group	labeled_select_group	labeled select group test					field-list
select_one yes_no	label_test	label-test					label
select_one yes_no	list-nolabel_test	list-nolabel-test					list-nolabel
end group
select_one a_b	compact_test	Compact appearance	Requires images				compact
note	data_types_note	The following prompts demo some of the other types of information you can collect with ODK Collect.
date	date_test	Enter a date:
time	time_test	Enter a time:
datetime	datetime_test	Enter a date and a time:
geopoint	geopoint_test	Record your location:
barcode	barcode_test	Scan a barcode:
image	image_test	Take a picture:
audio	audio_test	Record audio:
video	video_test	Capture video:
note	metadata_note	The following prompts show some of the metadata that you can gather during a survey.
start	start	-
note	start_test_output	Survey start time: ${start}
end	end	-
note	end_test_output	Survey end time: ${end}
today	today	-
note	today_test_output	Today: ${today}
deviceid	deviceid	-
note	deviceid_test_output	deviceid: ${deviceid}
simserial	simserial	-
note	simserial_test_output	simserial: ${simserial}	Depending on your device and carrier this might not be recordable.
phonenumber	phonenumber	-
note	phonenumber_test_output	phonenumber: ${phonenumber}	Depending on your device and carrier this might not be recordable.
